# Supplementary material for: Destabilization of β Cell FIT2 by saturated fatty acids alter lipid droplet numbers and contribute to ER stress and diabetes
Source: Proc Natl Acad Sci U S A. 2022 Mar 7;119(11):e2113074119. doi: 10.1073/pnas.2113074119 (PMC8931238; doi:10.1073/pnas.2113074119)
Supplement: Supplementary File [file pnas.2113074119.sd01.xlsx]

## Sheet: Annotation Cluster_Down
Supplementary Dataset 1: Functional annotating clustering analysis of down-regulated genes in KO as compared to FL islets.
Annotation Cluster 1	Enrichment Score: 15.232663599026814
Category	Term	Count	%	PValue	Genes	List Total	Pop Hits	Pop Total	Fold Enrichment	Bonferroni	Benjamini	FDR
UP_KEYWORDS	Metal-binding	328	23.5125	2.76e-19	Trove2, Ppp2r3d, Neurl1b, 9830147E19Rik, Bcl6, Cacna1d, Nt5c3, Fkbp9, Mfi2, Zfp729a, Pfkm, Siah2, Stk26, Myt1l, Kdm7a, Rnf112, Yy1, Sytl4, Mast1, Zfp160, Cacna1c, Pdp1, Glrx5, Dgke, Zfp84, G2e3, Jak2, Pdxk, Zfp422, Zfp952, Nuak2, Snca, Dido1, AI987944, Zfp788, Zc3h7b, Rnf217, Smoc1, Ncald, Map3k2, Bpnt1, Lig4, Zfp729b, Cabp7, Atp1a3, Zc3h13, Zfp445, Slc8a1, Idh3a, Zc3h12c, Lman2l, Zfp869, Foxp2, …	1379	3395	22680	1.58896	1.11e-16	5.57e-17	3.86e-16
UP_KEYWORDS	Zinc-finger	178	12.7599	2.36e-16	Trim9, Zkscan17, Ash1l, Zfp574, Neurl1b, Nhlrc1, 9830147E19Rik, Rc3h2, Zfp712, Bcl6, Lonrf1, Sobp, Rnf130, Zfp729a, Siah2, Kdm7a, Vav2, Myt1l, Zfp944, Rnf112, Yy1, Sytl4, Zfp160, Klf15, Dgke, Zfp84, Polr3k, G2e3, Dtx1, Jade2, Dnaja2, Zfp422, Otud7a, Zfp952, Dido1, Mylip, Zfp59, AI987944, Zfp719, Zfp788, Rnf217, Rnf168, Cnbp, Dnmt1, Zfp619, Zfp62, Zfp729b, Zfp445, Zc3h13, Dgkb, Zfp758, Rnf14, Zc3h…	1379	1565	22680	1.87062	8.95e-14	2.99e-14	3.11e-13
GOTERM_MF_DIRECT	GO:0046872~metal ion binding	332	23.7993	1.36e-14	Trove2, Ppp2r3d, Neurl1b, 9830147E19Rik, Bcl6, Cacna1d, Nt5c3, Fkbp9, Mfi2, Zfp729a, Pfkm, Siah2, Stk26, Myt1l, Kdm7a, Rnf112, Yy1, Sytl4, Mast1, Zfp160, Cacna1c, Pdp1, Glrx5, Dgke, Zfp84, G2e3, Jak2, Pdxk, Zfp422, Sucla2, Zfp952, Nuak2, Snca, Dido1, AI987944, Zfp788, Zc3h7b, Rnf217, Smoc1, Ncald, Map3k2, Bpnt1, Lig4, Zfp729b, Cabp7, Atp1a3, Zc3h13, Zfp445, Slc8a1, Idh3a, Zc3h12c, Lman2l, Zfp869,…	1179	3355	17446	1.46429	1.63e-11	1.63e-11	2.19e-11
UP_KEYWORDS	Zinc	211	15.1254	1.32e-13	Neurl1b, 9830147E19Rik, Bcl6, Mfi2, Zfp729a, Siah2, Myt1l, Kdm7a, Yy1, Rnf112, Sytl4, Zfp160, Dgke, Zfp84, G2e3, Pdxk, Zfp422, Zfp952, Dido1, AI987944, Zfp788, Rnf217, Zfp729b, Zc3h13, Zfp445, Zc3h12c, Foxp2, Zfp869, Sall1, Rnf19a, Baz2a, Brd1, Vps8, Runx1t1, Cxxc5, Mta1, Esrrg, Irf2bpl, Zfp553, Thap2, Zmiz2, Zfp398, Zc2hc1a, Zfp612, Elof1, Kdm3a, Zfp608, Zfp706, Rnf122, Tshz1, Kdm6b, Zcchc2, Ing…	1379	2099	22680	1.65329	5.32e-11	1.33e-11	1.84e-10
Annotation Cluster 2	Enrichment Score: 6.952131730204586
Category	Term	Count	%	PValue	Genes	List Total	Pop Hits	Pop Total	Fold Enrichment	Bonferroni	Benjamini	FDR
UP_KEYWORDS	Cell junction	82	5.87814	1.27e-09	Tgfbr1, Arhgap24, Trim9, Pacsin1, Ash1l, Kcnb1, Dbnl, Sept3, Emb, Cgn, Phactr1, Evpl, Gabbr1, Ptpru, Stard8, Snph, Misp, Dpp4, Dlgap3, Dll1, Syn2, Dnm1l, Vamp7, Dok7, Camk2n1, Arhgef7, Mpp7, Cadm1, Olfm2, Snca, Fmr1, Pdlim5, Erc2, Kctd12, Prr7, Clstn1, Pdpk1, Cpeb4, Mpp5, Glrb, Cldn4, Lrrtm4, Heg1, Dsp, Amotl1, Baiap2l2, Rap1b, Atp2b1, Syt7, Adgrl3, Tjap1, Jam2, Prrt1, Dact1, Cxadr, Sdk1, Ctnnd2,…	1379	661	22680	2.04029	5.12e-07	5.69e-08	1.77e-06
GOTERM_CC_DIRECT	GO:0030054~cell junction	85	6.09319	6.31e-08	Tgfbr1, Arhgap24, Trim9, Pacsin1, Ash1l, Kcnb1, Dbnl, Gtf2a2, Sept3, Emb, Cgn, Phactr1, Evpl, Gabbr1, Ptpru, Stard8, Snph, Nampt, Misp, Dpp4, Dlgap3, Dll1, Syn2, Dnm1l, Vamp7, Dok7, Camk2n1, Arhgef7, Mpp7, Cadm1, Olfm2, Snca, Fmr1, Pdlim5, Erc2, Kctd12, Prr7, Clstn1, Pdpk1, Mpp5, Glrb, Cldn4, Lrrtm4, Heg1, Dsp, Amotl1, Baiap2l2, Rap1b, Atp2b1, Abca7, Syt7, Adgrl3, Tjap1, Jam2, Prrt1, Dact1, Cxadr…	1264	718	19662	1.84151	4.09e-05	6.82e-06	9.42e-05
GOTERM_CC_DIRECT	GO:0045202~synapse	63	4.51613	6.83e-07	Hcn2, Pcdh15, Trim9, Pacsin1, Kcnb1, Dbnl, Sept3, Kcnh1, Doc2b, Emb, Phactr1, Gabbr1, Snph, Dlgap3, Sdc2, Syn2, Dnm1l, Dok7, Vamp7, Whrn, Camk2n1, Slc4a7, Sema4b, Ush2a, Neto2, Gad1, Cadm1, Olfm2, Snca, Fmr1, Erc2, Pdlim5, Kctd12, Prr7, Clstn1, Cpeb4, Glrb, Nrcam, Lrrtm4, Atp1a3, Atp2b1, Syt7, Prrt1, Dact1, Adora1, Sdk1, Cdh2, Adra2a, Tmem163, Pclo, Cadps, Zdhhc17, Gria2, Pvrl3, Atp2b2, Sdk2, Lin…	1264	505	19662	1.94057	0.000443	5.54e-05	0.00101906
UP_KEYWORDS	Synapse	46	3.29749	2.84e-06	Lrrtm4, Trim9, Pacsin1, Kcnb1, Dbnl, Sept3, Atp2b1, Emb, Phactr1, Syt7, Gabbr1, Dact1, Snph, Prrt1, Dlgap3, Sdk1, Syn2, Dnm1l, Dok7, Vamp7, Tmem163, Camk2n1, Pclo, Cadps, Gria2, Zdhhc17, Pvrl3, Cadm1, Snca, Atp2b2, Olfm2, Sdk2, Fmr1, Erc2, Pdlim5, Nbea, Lin7c, Kctd12, Prr7, Clstn1, Cpeb4, Pvrl1, Nrxn1, Neurl1a, Glrb, Cript	1379	357	22680	2.11918	0.0011439	6.73e-05	0.00396561
Annotation Cluster 3	Enrichment Score: 5.246724934034448
Category	Term	Count	%	PValue	Genes	List Total	Pop Hits	Pop Total	Fold Enrichment	Bonferroni	Benjamini	FDR
UP_KEYWORDS	Nucleus	374	26.81	3.71e-11	Mesp2, Nkx6-1, Fra10ac1, Bex4, Swsap1, Bcl6, Phip, Phactr1, Ptpn13, Siah2, Myt1l, Kdm7a, Hist1h2bc, Eif5a2, Hist1h4i, Bach1, Rnf112, Yy1, Chtop, Vrk1, Unc45a, Polr2d, Bex1, G2e3, Jak2, Zfp422, Hmgb2, Orc3, Dhx36, Snca, Nfix, Dido1, Clstn1, Rangap1, Crebzf, Hist1h2be, Smc6, Tmpo, Jrk, Snapc1, Neurod1, Spty2d1, Iws1, Map3k2, Lig4, Eid2, Zfp445, Zc3h13, Gtpbp4, H1f0, Nfyb, Cers6, Foxp2, Sall1, Pik3c…	1379	4534	22680	1.35665	1.5e-08	2.14e-09	5.19e-08
GOTERM_BP_DIRECT	GO:0006355~regulation of transcription, DNA-templated	204	14.6237	2.34e-06	Mesp2, Nkx6-1, 9830147E19Rik, Bcl6, Zfp729a, Myt1l, Kdm7a, Bach1, Yy1, Chtop, Zfp160, Zfp84, Zfp422, Hmgb2, Zfp952, Dhx36, Nfix, AI987944, Zfp788, Crebzf, Tmpo, Snapc1, Spty2d1, Neurod1, Iws1, Zfp729b, Zfp445, Eid2, Fzd7, Nfyb, Foxp2, Zfp869, Sall1, Nkx2-2, Baz2a, Prdm2, Runx1t1, Mta1, Esrrg, Med9, Zfp553, Zfp398, Zfp612, Foxa2, Elof1, Six4, Kdm3a, Rbpj, Xrcc5, Mapk8ip1, Lrif1, Tshz1, Akirin2, In…	1190	2279	18082	1.36015	0.00953593	0.00477938	0.00435536
UP_KEYWORDS	Transcription	162	11.6129	2.36e-06	Mesp2, Zkscan17, Ash1l, Ndn, Rcor2, Zfp574, Pbx3, Bcl6, Gtf2e2, Kdm7a, Myt1l, Clock, Bach1, Yy1, Chtop, Klf15, Polr2d, Polr3k, Zfp422, Hmgb2, Dhx36, Lbh, Nfix, Ssbp2, Foxa3, Crebzf, Eya1, Polr3a, Cnbp, Snapc1, Dnmt1, Spty2d1, Neurod1, Rfx6, Zfp62, Iws1, Foxo6, Eid2, Zfp445, Rnf14, Bcl11a, Pcbd1, Nfyb, Foxp2, Sall1, Pcgf5, Nkx2-2, Fam208a, Baz2a, Chd5, Supt16, Runx1t1, Mta1, Zmym2, Barhl1, Scml4, …	1379	1859	22680	1.43323	0.000952	5.95e-05	0.00330033
UP_KEYWORDS	Transcription regulation	156	11.1828	4.63e-06	Mesp2, Zkscan17, Ash1l, Ndn, Rcor2, Zfp574, Pbx3, Bcl6, Gtf2e2, Kdm7a, Myt1l, Clock, Bach1, Yy1, Chtop, Klf15, Zfp422, Hmgb2, Dhx36, Lbh, Nfix, Ssbp2, Foxa3, Crebzf, Eya1, Cnbp, Snapc1, Dnmt1, Spty2d1, Neurod1, Rfx6, Zfp62, Iws1, Foxo6, Eid2, Zfp445, Rnf14, Bcl11a, Pcbd1, Nfyb, Foxp2, Sall1, Pcgf5, Nkx2-2, Fam208a, Baz2a, Chd5, Supt16, Runx1t1, Mta1, Zmym2, Barhl1, Scml4, Esrrg, Med9, Zfp553, Cre…	1379	1799	22680	1.42617	0.00186502	0.000104	0.00646777
GOTERM_BP_DIRECT	GO:0006351~transcription, DNA-templated	166	11.8996	6.21e-05	Mesp2, Zkscan17, Ash1l, Ndn, Rcor2, Zfp574, Pbx3, Bcl6, Gtf2e2, Kdm7a, Myt1l, Clock, Bach1, Yy1, Chtop, Klf15, Polr2d, Polr3k, Zfp422, Hmgb2, Lbh, Dhx36, Nfix, Dido1, Ssbp2, Lin52, Foxa3, Crebzf, Eya1, Polr3a, Cnbp, Snapc1, Dnmt1, Spty2d1, Neurod1, Rfx6, Aff1, Zfp62, Iws1, Foxo6, Eid2, Zfp445, Rnf14, Bcl11a, Pcbd1, Nfyb, Foxp2, Sall1, Pcgf5, Nkx2-2, Fam208a, Baz2a, Supt16, Chd5, Runx1t1, Mta1, Zm…	1190	1885	18082	1.33812	0.224688	0.0313106	0.115614
UP_KEYWORDS	DNA-binding	135	9.67742	9.48e-05	Mesp2, Zkscan17, Ndn, Zfp574, Nkx6-1, Pbx3, Swsap1, Bcl6, Gtf2e2, Wrn, Myt1l, Clock, Hist1h2bc, Hist1h4i, Bach1, Orc1, Yy1, Klf15, H2afy2, Zfp422, Hmgb2, Dhx36, Orc3, Tox, Nfix, Zfp59, Ssbp2, Top1, Foxa3, Hist1h2be, Cnbp, Jrk, Tmpo, Snapc1, Prr12, Dnmt1, Spty2d1, Rfx6, Neurod1, Foxo6, Zfp445, H1f0, Nfyb, Cers6, Foxp2, Sall1, Nkx2-2, Baz2a, Chd5, Runx1t1, H2afj, Hist1h4j, Jrkl, Mta1, Barhl1, Esrrg…	1379	1604	22680	1.38423	0.0374966	0.00159113	0.13233
GOTERM_MF_DIRECT	GO:0003677~DNA binding	162	11.6129	0.000343	Mesp2, Zkscan17, Ash1l, Ndn, Rcor2, Zfp574, Nkx6-1, Pbx3, Rc3h2, Swsap1, Bcl6, Gtf2e2, Wrn, Myt1l, Clock, Hist1h2bc, Hist1h4i, Bach1, Orc1, Yy1, Klf15, H2afy2, Zfp422, Otud7a, Hmgb2, Dhx36, Orc3, Tox, Nfix, Zfp59, Ssbp2, Foxa3, Top1, Eepd1, Hist1h2be, Polr3a, Cnbp, Jrk, Tmpo, Snapc1, Prr12, Dnmt1, Spty2d1, Neurod1, Rfx6, Iws1, Foxo6, Lig4, Zfp445, H1f0, Cers6, Nfyb, Foxp2, Sall1, Nkx2-2, Baz2a, P…	1179	1847	17446	1.29787	0.339065	0.0369456	0.553913
GOTERM_MF_DIRECT	GO:0003700~transcription factor activity, sequence-specific DNA binding	86	6.16487	0.000553	Mesp2, Zkscan17, Purb, Mlxipl, Rcor2, Hlf, Nkx6-1, Pbx3, 9830147E19Rik, Zfp712, Bcl6, Zxdb, Hsf2, Zfp780b, Myt1l, Clock, Bach1, Yy1, Foxo1, Zfp160, Zbtb14, Pdx1, Klf15, Zhx1, Prox1, Dach1, Lmx1b, Hmgb2, Nfatc2, Pura, Nfix, Zfp59, Foxa3, Mnx1, Nr3c2, Satb1, Crebzf, Nr1d2, Hivep2, Aff1, Zfp619, Zkscan16, Neurod1, Cebpg, Rfx6, Foxo6, Zfp445, Zfp322a, Zfp758, Zfp516, Nfyb, Zfp869, Foxp2, Myt1, Etv1, …	1179	883	17446	1.44119	0.486653	0.0540513	0.890431
Annotation Cluster 4	Enrichment Score: 3.948328352433163
Category	Term	Count	%	PValue	Genes	List Total	Pop Hits	Pop Total	Fold Enrichment	Bonferroni	Benjamini	FDR
UP_KEYWORDS	Nucleotide-binding	165	11.828	1.31e-08	Ulk3, Camkk1, Atp2a3, Myh14, Sept3, Nt5c3, Ret, Pfkm, Wrn, Stk26, Arl4d, Orc1, Adssl1, Dnm1l, Chuk, Mast1, Trio, Lars2, Dgke, Vrk1, Rhobtb3, Khk, Jak2, Pdxk, Insrr, Dync2h1, Sucla2, Dhx36, Nuak2, Alk, Smc6, Tubb4a, Mocs2, Arl6, Rap1b, Katna1, Map3k2, Lig4, Pkdcc, Atp1a3, Gtpbp4, Fpgt, Dgkb, Pgk1, Abca7, Gnl2, Rab18, Agap2, Igf1r, Stk35, Rab17, Pik3c2a, Arl4a, Hprt, Chd5, Ksr2, Fgfr1, Ass1, Epha8,…	1379	1754	22680	1.54715	5.28e-06	5.28e-07	1.83e-05
UP_KEYWORDS	ATP-binding	129	9.24731	4.54e-07	Ulk3, Camkk1, Atp2a3, Myh14, Ret, Pfkm, Wrn, Stk26, Orc1, Chuk, Mast1, Trio, Lars2, Dgke, Vrk1, Rhobtb3, Khk, Jak2, Pdxk, Insrr, Dync2h1, Sucla2, Dhx36, Nuak2, Alk, Smc6, Katna1, Map3k2, Lig4, Pkdcc, Atp1a3, Dgkb, Pgk1, Abca7, Igf1r, Stk35, Pik3c2a, Chd5, Ksr2, Fgfr1, Epha8, Ass1, Ttll7, Csnk1a1, Pank3, Cerk, Mtpap, Sbk1, Gars, Map2k1, Kif12, Ddx6, Mthfd1, Pmvk, Aatk, Xrcc5, Ror1, Kif1c, Tesk1, T…	1379	1363	22680	1.55658	0.000183	1.31e-05	0.000633
UP_KEYWORDS	Kinase	76	5.44803	1.81e-06	Tgfbr1, Pkm, Nuak1, Grk5, Ulk3, Camkk1, Pdik1l, Pfkfb3, Ret, Pfkm, Prkaa1, Stk26, Epha7, Mapk13, Ryk, Prkcb, Chuk, Mast1, Trio, Prkag2, Sephs2, Trp53rkb, Vrk1, Dgke, Pdk1, Mark3, Plk3, Khk, Jak2, Pdxk, Rock1, Insrr, Wnk2, Itpkb, Akap8l, Nuak2, Pfkfb2, Nek5, Alk, Pdpk1, Fam20b, Map3k2, Pkdcc, Cdk14, Dgkb, Pgk1, Pank1, Stk35, Igf1r, Pik3c2a, Fgfr1, Ksr2, Jak3, Epha8, Papss2, Csnk1a1, Pank3, Cerk, S…	1379	707	22680	1.76796	0.00073	4.87e-05	0.00253138
GOTERM_MF_DIRECT	GO:0000166~nucleotide binding	180	12.9032	5.57e-06	Ulk3, Camkk1, Ptbp3, Atp2a3, Myh14, Sept3, Nt5c3, Ret, Pfkm, Wrn, Stk26, Arl4d, Orc1, Adssl1, Dnm1l, Chuk, Mast1, Trio, Lars2, Dgke, Vrk1, Boll, Polr2d, Rhobtb3, Khk, Jak2, Pdxk, Insrr, Dync2h1, Sucla2, Dhx36, Nuak2, Alk, Cpeb4, Smc6, Sf3b6, Tubb4a, Mocs2, Arl6, Rap1b, Map3k2, Katna1, Lig4, Pkdcc, Atp1a3, Gtpbp4, Fpgt, Dgkb, Tnrc6c, Abca7, Gnl2, Rab18, Agap2, Igf1r, Stk35, Rab17, Pik3c2a, Arl4a, …	1179	1936	17446	1.37578	0.00670011	0.00223837	0.00901704
UP_KEYWORDS	Transferase	143	10.2509	1.46e-05	Ulk3, Ash1l, Camkk1, Sepsecs, St8sia3, Nt5c3, Ret, Pfkm, Stk26, Nampt, Clock, Tat, Chuk, Mast1, Trio, Chac1, Dgke, Vrk1, Agpat4, Sult4a1, Khk, Jak2, G2e3, Mgat4a, Pdxk, Insrr, Dgat2, St3gal1, Fut8, Upp1, Nuak2, Psat1, Hs3st6, Rnf217, Trmt10c, Alk, B3gnt9, Polr3a, Nmt2, Dnmt1, Mocs2, Map3k2, Pkdcc, Fpgt, Dgkb, Rnf14, Pgk1, St8sia5, Igf1r, Stk35, Mgat3, Rnf19a, Gcnt4, Pik3c2a, Hprt, Ksr2, Fgfr1, Ep…	1379	1654	22680	1.42193	0.00586251	0.000294	0.0203702
GOTERM_MF_DIRECT	GO:0016301~kinase activity	73	5.23297	7.02e-05	Pkm, Tgfbr1, Nuak1, Grk5, Ulk3, Camkk1, Pdik1l, Ret, Pfkm, Prkaa1, Stk26, Col4a3bp, Epha7, Mapk13, Ryk, Prkcb, Chuk, Mast1, Trio, Prkag2, Sephs2, Vrk1, Dgke, Pdk1, Mark3, Plk3, Khk, Jak2, Pdxk, Rock1, Insrr, Wnk2, Akap8l, Nuak2, Nek5, Pfkfb2, Alk, Pdpk1, Fam20b, Map3k2, Pkdcc, Ccnd1, Cdk14, Dgkb, Pank1, Stk35, Igf1r, Pik3c2a, Fgfr1, Ksr2, Jak3, Epha8, Papss2, Csnk1a1, Pank3, Cerk, Sbk1, Mapk15, S…	1179	674	17446	1.60267	0.0811267	0.0167791	0.113424
GOTERM_BP_DIRECT	GO:0016310~phosphorylation	66	4.73118	8.87e-05	Pkm, Tgfbr1, Nuak1, Grk5, Ulk3, Camkk1, Pdik1l, Ret, Pfkm, Stk26, Prkaa1, Epha7, Mapk13, Ryk, Prkcb, Chuk, Mast1, Trio, Sephs2, Vrk1, Dgke, Pdk1, Mark3, Plk3, Khk, Jak2, Pdxk, Rock1, Insrr, Wnk2, Nuak2, Nek5, Alk, Pdpk1, Fam20b, Map3k2, Pkdcc, Cdk14, Dgkb, Pgk1, Pank1, Stk35, Igf1r, Pik3c2a, Fgfr1, Ksr2, Jak3, Epha8, Papss2, Csnk1a1, Cerk, Pank3, Sbk1, Mapk15, Stk38l, Uhmk1, Ak4, Map2k1, Prkd3, P…	1190	612	18082	1.63867	0.304792	0.0395889	0.165117
GOTERM_MF_DIRECT	GO:0005524~ATP binding	137	9.82079	0.000244	Ulk3, Camkk1, Atp2a3, Myh14, Ret, Pfkm, Wrn, Stk26, Orc1, Syn2, Chuk, Mast1, Trio, P2ry1, Lars2, Dgke, Vrk1, Rhobtb3, Khk, Jak2, Pdxk, Insrr, Dnaja2, Dync2h1, Sucla2, Dhx36, Nuak2, Alk, Myo15b, Smc6, Katna1, Map3k2, Lig4, Pkdcc, Atp1a3, Dgkb, Pgk1, Abca7, Agap2, Igf1r, Stk35, Pik3c2a, Chd5, Ksr2, Fgfr1, Ass1, Epha8, Ttll7, Csnk1a1, Mtpap, Cerk, Pank3, Sbk1, Gars, Map2k1, Kif12, Ddx6, Mthfd1, Aatk…	1179	1507	17446	1.34521	0.255053	0.0290149	0.394172
GOTERM_BP_DIRECT	GO:0006468~protein phosphorylation	57	4.08602	0.00213158	Tgfbr1, Nuak1, Ulk3, Grk5, Camkk1, Pdik1l, Ret, Pdgfb, Stk26, Prkaa1, Epha7, Mapk13, Ryk, Prkcb, Chuk, Mast1, Trio, Trp53rkb, Vrk1, Gas6, Mark3, Plk3, Pdk1, Jak2, Rock1, Insrr, Wnk2, St3gal1, Nuak2, Nek5, Alk, Pdpk1, Map3k2, Pkdcc, Ccnd1, Cdk14, Stk35, Igf1r, Fgfr1, Ksr2, Jak3, Epha8, Csnk1a1, Sbk1, Creb1, Hsf1, Mapk15, Stk38l, Uhmk1, Map2k1, Prkd3, Aatk, Camk1d, Dmpk, Ror1, Ppp3cb, Tesk1	1190	576	18082	1.50367	0.999841	0.354244	3.89789
GOTERM_MF_DIRECT	GO:0016740~transferase activity	123	8.8172	0.00953987	Ulk3, Ash1l, Camkk1, Sepsecs, St8sia3, Nt5c3, Ret, Pfkm, Stk26, Nampt, Clock, Tat, Chuk, Mast1, Trio, Chac1, Dgke, Vrk1, Agpat4, Sult4a1, Khk, G2e3, Jak2, Pdxk, Mgat4a, Insrr, Dgat2, St3gal1, Fut8, Upp1, Nuak2, Psat1, Hs3st6, Trmt10c, Alk, B3gnt9, Nmt2, Dnmt1, Mocs2, Map3k2, Pkdcc, Fpgt, Dgkb, St8sia5, Igf1r, Stk35, Gcnt4, Pik3c2a, Hprt, Fgfr1, Ksr2, Epha8, Csnk1a1, Pank3, Cerk, Mtpap, Sbk1, St6g…	1179	1472	17446	1.23646	0.99999	0.288236	14.364
UP_KEYWORDS	Serine/threonine-protein kinase	37	2.65233	0.0144689	Tgfbr1, Nuak1, Ulk3, Grk5, Map3k2, Cdk14, Camkk1, Pdik1l, Stk35, Prkaa1, Stk26, Mapk13, Ksr2, Prkcb, Chuk, Mast1, Trio, Trp53rkb, Vrk1, Csnk1a1, Sbk1, Plk3, Mark3, Mapk15, Stk38l, Uhmk1, Rock1, Map2k1, Wnk2, Prkd3, Aatk, Nuak2, Camk1d, Nek5, Dmpk, Pdpk1, Tesk1	1379	405	22680	1.50254	0.997187	0.117476	18.4136
GOTERM_MF_DIRECT	GO:0004672~protein kinase activity	50	3.58423	0.0162928	Tgfbr1, Nuak1, Ulk3, Grk5, Camkk1, Pdik1l, Ret, Stk26, Prkaa1, Epha7, Mapk13, Ryk, Prkcb, Mast1, Chuk, Trio, Vrk1, Mark3, Plk3, Pdk1, Jak2, Rock1, Insrr, Wnk2, Nuak2, Nek5, Pdpk1, Alk, Map3k2, Pkdcc, Cdk14, Ccnd1, Igf1r, Stk35, Fgfr1, Ksr2, Jak3, Epha8, Csnk1a1, Sbk1, Mapk15, Stk38l, Uhmk1, Map2k1, Prkd3, Aatk, Camk1d, Dmpk, Ror1, Tesk1	1179	531	17446	1.39334	1	0.376053	23.3358
GOTERM_MF_DIRECT	GO:0004674~protein serine/threonine kinase activity	38	2.72401	0.0736107	Tgfbr1, Nuak1, Ulk3, Grk5, Map3k2, Cdk14, Camkk1, Pdik1l, Stk35, Prkaa1, Stk26, Mapk13, Ksr2, Prkcb, Chuk, Mast1, Trio, Trp53rkb, Csnk1a1, Vrk1, Sbk1, Pdk1, Plk3, Mark3, Mapk15, Stk38l, Uhmk1, Rock1, Map2k1, Wnk2, Prkd3, Aatk, Nuak2, Camk1d, Nek5, Dmpk, Pdpk1, Tesk1	1179	428	17446	1.31378	1	0.688774	70.9712
Annotation Cluster 5	Enrichment Score: 3.24600147036064
Category	Term	Count	%	PValue	Genes	List Total	Pop Hits	Pop Total	Fold Enrichment	Bonferroni	Benjamini	FDR
KEGG_PATHWAY	mmu01230:Biosynthesis of amino acids	18	1.29032	4.4e-06	Pkm, Pgam1, Tpi1, Aldoc, Pgk1, Idh3a, Pfkm, Pfkl, Glul, Psat1, Eno1, Rpia, Tat, Prps1, Cbs, Aldoa, Ass1, Gapdh	494	76	7691	3.68735	0.00116455	0.000582	0.00576443
GOTERM_BP_DIRECT	GO:0006096~glycolytic process	12	0.860215	1.24e-05	Pfkl, Pkm, Tpi1, Pgam1, Eno1, Gpi1, Pfkfb2, Aldoc, Pgk1, Pfkm, Aldoa, Gapdh	1190	36	18082	5.06499	0.0493703	0.010075	0.0230121
UP_KEYWORDS	Glycolysis	11	0.78853	3e-05	Pfkl, Pkm, Tpi1, Pgam1, Eno1, Gpi1, Aldoc, Pgk1, Pfkm, Aldoa, Gapdh	1379	35	22680	5.16896	0.0120292	0.00055	0.0419231
KEGG_PATHWAY	mmu01130:Biosynthesis of antibiotics	31	2.22222	3.69e-05	Pkm, Tpi1, Ugp2, Bpnt1, Aldoc, Pgk1, Hadh, Aldh2, Idh3a, Pfkm, Echs1, Rpia, Tat, Cbs, Gapdh, Ass1, Adh5, Papss2, Pgam1, Fh1, Ppat, Ak4, Sucla2, Pfkl, Eno1, Psat1, Gpi1, Pgp, Prps1, Dld, Aldoa	494	214	7691	2.2553	0.00974129	0.0032577	0.0484163
KEGG_PATHWAY	mmu01200:Carbon metabolism	21	1.50538	4.07e-05	Pkm, Tpi1, Pgam1, Fh1, Aldoc, Pgk1, Idh3a, Pfkm, Sucla2, Pfkl, Eno1, Psat1, Gpi1, Echs1, Rpia, Pgp, Prps1, Dld, Aldoa, Gapdh, Adh5	494	116	7691	2.81849	0.0107194	0.0026907	0.0533029
KEGG_PATHWAY	mmu00010:Glycolysis / Gluconeogenesis	15	1.07527	5.77e-05	Pkm, Pgam1, Tpi1, Aldoc, Pgk1, Aldh2, Pfkm, Pfkl, Eno1, Gpi1, Adh1, Dld, Aldoa, Gapdh, Adh5	494	66	7691	3.53837	0.0151693	0.00254435	0.0755916
KEGG_PATHWAY	mmu00051:Fructose and mannose metabolism	9	0.645161	0.00110776	Pfkl, Tpi1, Khk, Pfkfb2, Aldoc, Fpgt, Pfkfb3, Pfkm, Aldoa	494	34	7691	4.12116	0.254513	0.0241794	1.44257
KEGG_PATHWAY	mmu00030:Pentose phosphate pathway	7	0.501792	0.0106769	Pfkl, Gpi1, Rpia, Aldoc, Prps1, Pfkm, Aldoa	494	30	7691	3.63273	0.941842	0.146179	13.1274
GOTERM_BP_DIRECT	GO:0030388~fructose 1,6-bisphosphate metabolic process	4	0.286738	0.0176506	Pfkl, Aldoc, Pfkm, Aldoa	1190	9	18082	6.75331	1	0.74122	28.2377
GOTERM_BP_DIRECT	GO:0006094~gluconeogenesis	6	0.430108	0.0252092	Tpi1, Pgam1, Gpi1, Gpd2, Pgk1, Gapdh	1190	26	18082	3.50653	1	0.761565	37.8569
GOTERM_BP_DIRECT	GO:0061615~glycolytic process through fructose-6-phosphate	3	0.215054	0.0378058	Pfkl, Pfkm, Aldoa	1190	5	18082	9.11697	1	0.817063	51.231
GOTERM_MF_DIRECT	GO:0070061~fructose binding	3	0.215054	0.0397192	Pfkl, Pfkm, Aldoa	1179	5	17446	8.87837	1	0.557203	48.0888
Annotation Cluster 6	Enrichment Score: 2.0484374948217425
Category	Term	Count	%	PValue	Genes	List Total	Pop Hits	Pop Total	Fold Enrichment	Bonferroni	Benjamini	FDR
UP_KEYWORDS	Tight junction	14	1.00358	0.00143756	Cldn4, Tgfbr1, Amotl1, Ash1l, Sympk, Cgn, Mpp7, Tjap1, Jam2, Cxadr, Lin7c, Tjp3, Mpp5, Pard6g	1379	83	22680	2.77414	0.439964	0.0185279	1.9887
KEGG_PATHWAY	mmu04530:Tight junction	13	0.9319	0.0118683	Cldn4, Amotl1, Myh14, Sympk, Cgn, Tjap1, Ppp2r2c, Jam2, Ppp2r1b, Ppp2r2d, Tjp3, Mpp5, Pard6g	494	90	7691	2.24883	0.957739	0.146317	14.4888
GOTERM_CC_DIRECT	GO:0005923~bicellular tight junction	15	1.07527	0.0419445	Cldn4, Tgfbr1, Amotl1, Ash1l, Ccnd1, Sympk, Cgn, Mpp7, Tjap1, Jam2, Cxadr, Lin7c, Tjp3, Mpp5, Pard6g	1264	131	19662	1.78115	1	0.446608	47.2524
Annotation Cluster 7	Enrichment Score: 1.7994474156055842
Category	Term	Count	%	PValue	Genes	List Total	Pop Hits	Pop Total	Fold Enrichment	Bonferroni	Benjamini	FDR
GOTERM_CC_DIRECT	GO:0016020~membrane	550	39.4265	1.45e-09	Trpm5, Ndufc2, Ptpru, Negr1, Snph, Dpp4, Mgarp, Jag2, Eif5a2, Hist1h4i, Sdc2, Rnf112, Mast1, Kcnn3, Taar1, Slc25a46, Gpr27, Sema4b, Snca, Kctd12, Clstn1, Rangap1, Mpp5, Tmpo, Ptprf, Cldn4, Ccdc136, Gdap1, Cabp7, Atp1a3, Eml4, Jam2, Mgat3, Adora1, Rnf19a, Pik3c2a, Ncapd3, Sdk1, Arl4a, Ipo5, H2-Q2, Vsnl1, Cyp2s1, Mxra7, Il1r1, Mreg, Arl6ip1, Gjd2, Ddx6, Xylt1, Kdm3a, Aatk, Sdk2, Ndufc1, Tmem215, Xr…	1264	6998	19662	1.22256	9.38e-07	2.34e-07	2.16e-06
UP_KEYWORDS	Membrane	520	37.276	0.697394	Trpm5, Nt5c3, Ndufc2, Ptpru, Negr1, Snph, Dpp4, Fam63b, Mgarp, Jag2, Eif5a2, Sdc2, Rnf112, Chtop, Mast1, Arxes2, Kcnn3, Taar1, Slc25a46, Gpr27, Sema4b, Snca, Kctd12, Clstn1, Kcnk16, Rangap1, Mpp5, Tmpo, Ptprf, Cldn4, Ccdc136, Gdap1, Cabp7, Atp1a3, Gm9958, Jam2, Gcat, Mgat3, Adora1, Rnf19a, Pik3c2a, Sdk1, Arl4a, H2-Q2, Runx1t1, Cyp2s1, Msi1, Mxra7, Il1r1, Mreg, Arl6ip1, Gjd2, Xylt1, Aatk, Ndufc1, …	1379	8683	22680	0.984946	1	0.916513	100
UP_KEYWORDS	Transmembrane helix	371	26.595	0.999244	Trpm5, Tmem30b, Sepsecs, Tmem145, Cacna1d, Nt5c3, Ndufc2, Ret, mt-Nd2, Ptpru, Snph, Slc25a29, Fam63b, Dpp4, Mgarp, Jag2, Sdc2, Sgpp2, Rnf112, Chtop, P2ry1, Arxes2, Cacna1c, Kcnn3, Cd79a, Taar1, Dgke, Slc25a46, Gpr27, Tgfa, Sema4b, St3gal1, Socs4, Clstn1, Kcnk16, Rnf217, Fxyd3, Tmem65, Serinc2, Tmcc2, Plxna2, Tmpo, Ptprf, Cldn4, Ccdc136, Clstn3, Trpc4, Tmem151b, Gdap1, Cabp7, Atp1a3, Plscr4, Tmem9…	1379	6938	22680	0.879465	1	0.999992	100
UP_KEYWORDS	Transmembrane	371	26.595	0.999389	Trpm5, Tmem30b, Sepsecs, Tmem145, Cacna1d, Nt5c3, Ndufc2, Ret, mt-Nd2, Ptpru, Snph, Slc25a29, Fam63b, Dpp4, Mgarp, Jag2, Sdc2, Sgpp2, Rnf112, Chtop, P2ry1, Arxes2, Cacna1c, Kcnn3, Cd79a, Taar1, Dgke, Slc25a46, Gpr27, Tgfa, Sema4b, St3gal1, Socs4, Clstn1, Kcnk16, Rnf217, Fxyd3, Tmem65, Serinc2, Tmcc2, Plxna2, Tmpo, Ptprf, Cldn4, Ccdc136, Clstn3, Trpc4, Tmem151b, Gdap1, Cabp7, Atp1a3, Plscr4, Tmem9…	1379	6955	22680	0.877315	1	0.999994	100
GOTERM_CC_DIRECT	GO:0016021~integral component of membrane	372	26.6667	0.999995	Trpm5, Tmem30b, Sepsecs, Tmem145, Cacna1d, Nt5c3, Ndufc2, Ret, mt-Nd2, Ptpru, Snph, Slc25a29, Fam63b, Dpp4, Mgarp, Jag2, Sdc2, Sgpp2, Rnf112, Chtop, P2ry1, Arxes2, Cacna1c, Kcnn3, Cd79a, Taar1, Dgke, Slc25a46, Gpr27, Tgfa, Sema4b, St3gal1, Socs4, Clstn1, Rnf217, Fxyd3, Tmem65, Serinc2, Mpp5, Tmcc2, Plxna2, Tmpo, Ptprf, Cldn4, Ccdc136, Clstn3, Trpc4, Tmem151b, Gdap1, Cabp7, Atp1a3, Plscr4, Tmem98,…	1264	6878	19662	0.84132	1	1	100
Annotation Cluster 8	Enrichment Score: 1.7199214018634459
Category	Term	Count	%	PValue	Genes	List Total	Pop Hits	Pop Total	Fold Enrichment	Bonferroni	Benjamini	FDR
GOTERM_MF_DIRECT	GO:0008601~protein phosphatase type 2A regulator activity	6	0.430108	0.00568211	Ppp2r1b, Ppp2r2d, Ppme1, Ppp2r5e, Ppp2r3d, Ppp2r2c	1179	18	17446	4.93243	0.998964	0.26829	8.80591
GOTERM_MF_DIRECT	GO:0019888~protein phosphatase regulator activity	7	0.501792	0.0116031	Ppp2r1b, Ppp2r2d, Ppme1, Ppp2r5e, Ppp2r3d, Phactr1, Ppp2r2c	1179	29	17446	3.57176	0.999999	0.316418	17.2045
GOTERM_CC_DIRECT	GO:0000159~protein phosphatase type 2A complex	4	0.286738	0.104991	Ppp2r2d, Ppp2r5e, Strn3, Ppp2r2c	1264	18	19662	3.45675	1	0.658515	80.9066
Annotation Cluster 9	Enrichment Score: 1.6381345599006556
Category	Term	Count	%	PValue	Genes	List Total	Pop Hits	Pop Total	Fold Enrichment	Bonferroni	Benjamini	FDR
GOTERM_MF_DIRECT	GO:0042813~Wnt-activated receptor activity	6	0.430108	0.00918784	Ryk, Fzd10, Sfrp5, Fzd7, Lrp5, Frzb	1179	20	17446	4.43919	0.999985	0.293808	13.8703
GOTERM_MF_DIRECT	GO:0017147~Wnt-protein binding	7	0.501792	0.0136952	Ryk, Ror1, Fzd10, Sfrp5, Fzd7, Lrp5, Frzb	1179	30	17446	3.4527	1	0.333439	19.9945
GOTERM_BP_DIRECT	GO:0035567~non-canonical Wnt signaling pathway	4	0.286738	0.0967864	Fzd10, Wnt4, Fzd7, Frzb	1190	17	18082	3.57528	1	0.943734	84.9939
Annotation Cluster 10	Enrichment Score: 1.6185079697056746
Category	Term	Count	%	PValue	Genes	List Total	Pop Hits	Pop Total	Fold Enrichment	Bonferroni	Benjamini	FDR
GOTERM_BP_DIRECT	GO:0035335~peptidyl-tyrosine dephosphorylation	7	0.501792	0.00384781	Ptprf, Dusp4, Dusp7, Ptpn2, Pgp, Eya1, Ptpn13	1190	24	18082	4.43186	1	0.431286	6.93132
GOTERM_BP_DIRECT	GO:0006470~protein dephosphorylation	17	1.21864	0.0191695	Ptprf, Ctdspl2, Ppp2r3d, Ptpn13, Ptpru, Dusp4, Ptprt, Rngtt, Phpt1, Phlpp1, Dusp7, Smek1, Ptpn2, Ppp3cb, Mtmr4, Eya1, Pdp1	1190	138	18082	1.87184	1	0.745361	30.2772
GOTERM_MF_DIRECT	GO:0004721~phosphoprotein phosphatase activity	17	1.21864	0.0253445	Ptprf, Ctdspl2, Ppp1r3d, Ptpn13, Ptpru, Ppp1r3e, Dusp4, Ptprt, Phpt1, Phlpp1, Dusp7, Ptpn2, Ppp3cb, Mtmr4, Pgp, Eya1, Pdp1	1179	139	17446	1.80974	1	0.46162	33.9842
UP_KEYWORDS	Protein phosphatase	15	1.07527	0.0265931	Ptprf, Ctdspl2, Ptpn13, Ptpru, Dusp4, Phpt1, Phlpp1, Ptprt, Dusp7, Ptpn2, Ppp3cb, Mtmr4, Pgp, Eya1, Pdp1	1379	130	22680	1.8977	0.999981	0.16815	31.364
GOTERM_MF_DIRECT	GO:0016791~phosphatase activity	15	1.07527	0.0278396	Ephx2, Pxylp1, Ptprf, Ctdspl2, Dusp4, Ptprt, Rngtt, Dusp7, Sacm1l, Ptpn2, Mtmr4, Nt5c3, Pgp, Ptpn13, Ptpru	1179	118	17446	1.88101	1	0.480466	36.6656
GOTERM_BP_DIRECT	GO:0016311~dephosphorylation	13	0.9319	0.0543404	Ephx2, Ptprf, Dusp4, Ptprt, Rngtt, Dusp7, Sgpp2, Nt5dc2, Ptpn2, Mtmr4, Pgp, Ptpn13, Ptpru	1190	109	18082	1.81224	1	0.858782	64.6914
GOTERM_MF_DIRECT	GO:0004725~protein tyrosine phosphatase activity	12	0.860215	0.0622558	Ptprf, Dusp4, Pald1, Ptprt, Rngtt, Dusp7, Ptpn2, Mtmr4, Pgp, Eya1, Ptpn13, Ptpru	1179	97	17446	1.83059	1	0.66959	64.6478
Annotation Cluster 11	Enrichment Score: 1.6020260760889198
Category	Term	Count	%	PValue	Genes	List Total	Pop Hits	Pop Total	Fold Enrichment	Bonferroni	Benjamini	FDR
UP_KEYWORDS	Dioxygenase	15	1.07527	0.000447	P4ha2, Phyh, Egln1, Kdm6b, Asphd2, Kdm7a, Kdm3a, Kdm6a, Tet3, Bco2, Kdm4b, P4ha1, Plod1, Adi1, Phf2	1379	83	22680	2.9723	0.164783	0.00664685	0.621947
GOTERM_MF_DIRECT	GO:0051213~dioxygenase activity	15	1.07527	0.000858	P4ha2, Phyh, Egln1, Kdm6b, Asphd2, Kdm7a, Kdm3a, Kdm6a, Tet3, Bco2, Kdm4b, P4ha1, Plod1, Adi1, Phf2	1179	80	17446	2.77449	0.644736	0.0712549	1.37857
UP_KEYWORDS	Iron	35	2.50896	0.0132529	Suox, Kdm6b, Scd1, Iscu, Mfi2, Cdk5rap1, Kdm7a, Bco2, Kdm4b, Cyp2s1, Hccs, Phf2, Glrx5, Cbs, P4ha2, Ppat, Phyh, Egln1, Asphd2, Mipep, Rrm2b, Dnajc24, Kdm3a, Th, Mylip, Kdm6a, Uqcrfs1, Tet3, Ppp3cb, P4ha1, Fdx1, Plod1, Nr1d2, Adi1, Slc22a17	1379	375	22680	1.53503	0.995377	0.110311	16.9967
UP_KEYWORDS	Vitamin C	5	0.358423	0.0252592	P4ha2, Phyh, Egln1, P4ha1, Plod1	1379	19	22680	4.32808	0.999967	0.165466	30.0389
GOTERM_MF_DIRECT	GO:0031418~L-ascorbic acid binding	5	0.358423	0.042044	P4ha2, Phyh, Egln1, P4ha1, Plod1	1179	20	17446	3.69932	1	0.572248	50.0849
GOTERM_BP_DIRECT	GO:0018401~peptidyl-proline hydroxylation to 4-hydroxy-L-proline	3	0.215054	0.0542693	P4ha2, Egln1, P4ha1	1190	6	18082	7.59748	1	0.860776	64.6419
GOTERM_MF_DIRECT	GO:0005506~iron ion binding	15	1.07527	0.574106	P4ha2, Egln1, Scd1, Iscu, Mfi2, Kdm7a, Kdm3a, Th, Tet3, Fdx1, P4ha1, Cyp2s1, Plod1, Adi1, Phf2	1179	212	17446	1.04698	1	0.994332	99.9999
GOTERM_MF_DIRECT	GO:0016705~oxidoreductase activity, acting on paired donors, with incorporation or reduction of molecular oxygen	5	0.358423	0.908706	P4ha2, Egln1, P4ha1, Cyp2s1, Plod1	1179	99	17446	0.747338	1	0.999992	100
Annotation Cluster 12	Enrichment Score: 1.5584253347290882
Category	Term	Count	%	PValue	Genes	List Total	Pop Hits	Pop Total	Fold Enrichment	Bonferroni	Benjamini	FDR
GOTERM_BP_DIRECT	GO:0007264~small GTPase mediated signal transduction	27	1.93548	0.00683279	Chml, Rap1b, Arl6, Rab19, Dock5, Rasd2, Rit2, Rasgef1a, Rab18, Rras2, Agap2, Arl4d, Vav2, Dock9, Rab17, Arl3, Arl4a, Dnajc27, Rhobtb3, Arhgef7, Dock10, Rab28, Arhgap5, Rab37, Rab6a, Rasgrf1, Rhobtb2	1190	236	18082	1.73841	1	0.584487	11.9925
UP_KEYWORDS	GTP-binding	32	2.29391	0.0119002	Tubb4a, Rap1b, Arl6, Gtpbp4, Fpgt, Rab19, Sept3, Gch1, Rasd2, Gtpbp1, Rit2, Gnl2, Agap2, Rras2, Rab18, Arl4d, Rab17, Arl3, Arl4a, Dnm1l, Adssl1, Dnajc27, Atl2, Rab28, Ak4, Rab37, Rab6a, Tubb1, Rngtt, Rhobtb2, Gspt2, Eftud1	1379	332	22680	1.58522	0.99197	0.101665	15.3938
GOTERM_MF_DIRECT	GO:0005525~GTP binding	35	2.50896	0.0626937	Tubb4a, Rap1b, Arl6, Gtpbp4, Fpgt, Rab19, Sept3, Gch1, Rasd2, Gtpbp1, Rit2, Gnl2, Agap2, Rras2, Rab18, Arl4d, Rab17, Arl3, Arl4a, Rnf112, Dnm1l, Adssl1, Dnajc27, Atl2, Rhobtb3, Rab28, Ak4, Arhgap5, Rab37, Rab6a, Tubb1, Rngtt, Rhobtb2, Gspt2, Eftud1	1179	383	17446	1.35223	1	0.667048	64.9139
GOTERM_MF_DIRECT	GO:0003924~GTPase activity	20	1.43369	0.114531	Tubb4a, Rap1b, Gtpbp4, Gtpbp1, Rab37, Rit2, Gnl2, Rab6a, Agap2, Tubb1, Rab17, Arl3, Arl4a, Dnm1l, Rnf112, Adssl1, Dnajc27, Gspt2, Eftud1, Atl2	1179	209	17446	1.41601	1	0.783046	86.0221
Annotation Cluster 13	Enrichment Score: 1.5080651146522006
Category	Term	Count	%	PValue	Genes	List Total	Pop Hits	Pop Total	Fold Enrichment	Bonferroni	Benjamini	FDR
UP_KEYWORDS	Developmental protein	79	5.66308	0.00799441	Tapt1, Mesp2, Arhgap24, Utp14b, Tshz1, Nkx6-1, Kctd15, Akirin2, Robo1, Pdgfb, Dab2ip, Myt1l, Jag2, Dll1, Epha7, Ngrn, Vegfb, Shisa2, Pdx1, Tshz3, Prox1, Unc45a, Boll, Bex1, Dach1, G2e3, Lsm14a, Lmx1b, Sema4b, Dync2h1, Sfrp5, Micalcl, Frzb, Lrp5, Rictor, Npnt, Sort1, Lbh, Cadm1, Pgf, Fgf9, Foxa3, Anpep, Paqr8, Eya1, Wnt4, Smoc1, Qk, Heg1, Neurod1, Rfx6, Aggf1, Pkdcc, Eid2, Dpysl2, Dcx, Fzd7, Rab18…	1379	976	22680	1.33124	0.960628	0.0724656	10.6024
GOTERM_BP_DIRECT	GO:0007275~multicellular organism development	87	6.23656	0.0126955	Tapt1, Tpi1, Mesp2, Arhgap24, Utp14b, Tshz1, Nkx6-1, Kctd15, Akirin2, Robo1, Pdgfb, Dab2ip, Siah2, Myt1l, Jag2, Dll1, Epha7, Ngrn, Vegfb, Shisa2, Pdx1, Tshz3, Gapdh, Prox1, Unc45a, Boll, Bex1, Dach1, G2e3, Lsm14a, Lmx1b, Sema4b, Dync2h1, Sfrp5, Micalcl, Frzb, Lrp5, Rictor, Npnt, Pgf, Sort1, Lbh, Cadm1, Fgf9, Foxa3, Anpep, Paqr8, Eya1, Wnt4, Smoc1, Hivep2, Qk, Heg1, Neurod1, Rfx6, Aggf1, Pkdcc, Ei…	1190	1029	18082	1.2847	1	0.687711	21.1847
UP_KEYWORDS	Differentiation	50	3.58423	0.0619179	Tapt1, Tgfbr1, Arhgap24, Utp14b, Ptbp3, Robo1, Ptpru, Myt1l, Dll1, Sdc2, Ngrn, Yy1, Vegfb, Dapl1, Foxo1, Unc45a, Boll, Bex1, Sema4b, Sfrp5, Micalcl, Frzb, Cadm1, Sort1, Npnt, Pgf, Fgf9, Foxa3, Anpep, Paqr8, Smoc1, Qk, Neurod1, Rfx6, Aggf1, Pkdcc, Eid2, Dpysl2, Nell1, Dcx, Tenm3, Myt1, Vegfa, Chd5, C1galt1, Ttll7, Creb1, Kdm3a, Insm1, Pax6	1379	646	22680	1.27296	1	0.287469	59.0369
GOTERM_BP_DIRECT	GO:0030154~cell differentiation	60	4.30108	0.147736	Tapt1, Tgfbr1, Arhgap24, Utp14b, Purb, Ptbp3, Nkx6-1, Robo1, Ptpru, Myt1l, Cdc5l, Jag2, Dll1, Ngrn, Sdc2, Yy1, Foxo1, Dapl1, Vegfb, Pdx1, Unc45a, Boll, Bex1, Jak2, Sema4b, Sfrp5, Tsg101, Micalcl, Frzb, Pura, Cadm1, Sort1, Pgf, Npnt, Fgf9, Foxa3, Anpep, Paqr8, Wnt4, Smoc1, Rfx6, Neurod1, Qk, Aggf1, Pkdcc, Eid2, Nell1, Dpysl2, Tenm3, Dcx, Myt1, Vegfa, Nkx2-2, Chd5, C1galt1, Ttll7, Creb1, Kdm3a, Ins…	1190	780	18082	1.16884	1	0.972685	94.9134
Annotation Cluster 14	Enrichment Score: 1.4832950039658854
Category	Term	Count	%	PValue	Genes	List Total	Pop Hits	Pop Total	Fold Enrichment	Bonferroni	Benjamini	FDR
KEGG_PATHWAY	mmu04022:cGMP-PKG signaling pathway	24	1.72043	0.000269	Irs1, Creb1, Atp1a3, Atp2a3, Rock1, Atp2b1, Slc8a1, Map2k1, Itpr3, Cacna1d, Itpr2, Pde3a, Nfatc2, Adora1, Atp2b2, Plcb4, Atp2b4, Adra2a, Ppp3cb, Atp1b2, Pde3b, Slc8a2, Cacna1c, Kcnma1	494	163	7691	2.29234	0.0688433	0.00789397	0.352248
UP_KEYWORDS	Calcium transport	15	1.07527	0.00142421	Trpc4, Atp2a3, Cacna2d1, Ccdc109b, Atp2b1, Slc8a1, Itpr3, Cacna1d, Itpr2, Trpc1, Atp2b2, Atp2b4, Stim1, Slc8a2, Cacna1c	1379	93	22680	2.65269	0.436937	0.0189634	1.9704
GOTERM_BP_DIRECT	GO:0070588~calcium ion transmembrane transport	15	1.07527	0.00173139	Gas6, Trpc4, Pkd2, Atp2a3, Cacna2d1, Atp2b1, Slc8a1, Itpr3, Cacna1d, Itpr2, Trpc1, Atp2b2, Atp2b4, Slc8a2, Cacna1c	1190	88	18082	2.59005	0.999177	0.341527	3.17723
GOTERM_BP_DIRECT	GO:0006874~cellular calcium ion homeostasis	14	1.00358	0.0138458	Slc37a4, Pkd2, Atp2a3, Atp2b1, Slc8a1, Atp2b2, Slc30a1, Dmpk, Atp2b4, Clstn1, Prkcb, Stim1, Slc8a2, Cacna1c	1190	100	18082	2.12729	1	0.703576	22.8781
GOTERM_BP_DIRECT	GO:0006816~calcium ion transport	17	1.21864	0.023004	Trpc4, Pkd2, Atp2a3, Cacna2d1, Ccdc109b, Atp2b1, Slc8a1, Itpr3, Cacna1d, Itpr2, Trpc1, Atp2b2, Atp2b4, Prkcb, Stim1, Slc8a2, Cacna1c	1190	141	18082	1.83202	1	0.759204	35.1847
KEGG_PATHWAY	mmu04972:Pancreatic secretion	13	0.9319	0.0256083	Trpc1, Atp2b2, Plcb4, Rap1b, Atp1a3, Atp2a3, Atp2b4, Prkcb, Atp2b1, Atp1b2, Itpr3, Itpr2, Kcnma1	494	100	7691	2.02395	0.998966	0.211053	28.83
GOTERM_MF_DIRECT	GO:0070679~inositol 1,4,5 trisphosphate binding	4	0.286738	0.0426674	Trpc1, Trpc4, Itpr3, Itpr2	1179	12	17446	4.93243	1	0.571805	50.6078
KEGG_PATHWAY	mmu04970:Salivary secretion	10	0.716846	0.056719	Atp2b2, Plcb4, Atp1a3, Atp2b4, Prkcb, Atp2b1, Atp1b2, Itpr3, Itpr2, Kcnma1	494	77	7691	2.02193	1	0.327504	53.4902
KEGG_PATHWAY	mmu04020:Calcium signaling pathway	17	1.21864	0.114149	Atp2a3, Atp2b1, Slc8a1, Itpr3, Itpkb, Cacna1d, Itpr2, Atp2b2, Plcb4, Atp2b4, Prkcb, Ppp3cb, Stim1, Slc8a2, Cacna1c, Plcg2, Pde1c	494	180	7691	1.47039	1	0.404324	79.5873
GOTERM_MF_DIRECT	GO:0051393~alpha-actinin binding	4	0.286738	0.117545	Ptprt, Pkd2, Cacna1d, Cacna1c	1179	18	17446	3.28829	1	0.785373	86.7724
UP_KEYWORDS	Calcium channel	7	0.501792	0.173563	Trpc1, Trpc4, Cacna2d1, Itpr3, Cacna1d, Itpr2, Cacna1c	1379	62	22680	1.85689	1	0.499483	93.018
GOTERM_MF_DIRECT	GO:0005245~voltage-gated calcium channel activity	5	0.358423	0.314608	Gas6, Pkd2, Cacna2d1, Cacna1d, Cacna1c	1179	42	17446	1.76158	1	0.960486	99.7782
GOTERM_MF_DIRECT	GO:0005262~calcium channel activity	8	0.573477	0.361447	Trpc1, Trpc4, Pkd2, Cacna2d1, Itpr3, Cacna1d, Itpr2, Cacna1c	1179	86	17446	1.37649	1	0.970183	99.9294
KEGG_PATHWAY	mmu04971:Gastric acid secretion	6	0.430108	0.493939	Plcb4, Atp1a3, Prkcb, Atp1b2, Itpr3, Itpr2	494	72	7691	1.2974	1	0.783374	99.9868
Annotation Cluster 15	Enrichment Score: 1.3682864564334658
Category	Term	Count	%	PValue	Genes	List Total	Pop Hits	Pop Total	Fold Enrichment	Bonferroni	Benjamini	FDR
UP_KEYWORDS	Ion transport	52	3.7276	0.0171803	Hcn2, Trpm5, Kcnb1, Atp2a3, Kcnh1, Cacna1d, Mfi2, Trpc1, Slc30a1, Atp1b2, Stim1, Cacna1c, Kcnma1, Kcnn3, Slc4a7, Kctd12b, Slc38a4, Mcoln3, Kcnj12, Kcnk16, Fxyd3, Slc22a17, Glrb, Kcnb2, Trpc4, Atp1a3, Cacna2d1, Slc8a1, Atp2b1, Scn1b, Clic5, Slc22a23, Slc30a8, Atp7a, Slc8a2, Kcnk12, Clcn4, Pkd2, Fxyd6, Slc4a10, Ccdc109b, Itpr3, Gria2, Itpr2, Atp2b2, Nipal1, Atp2b4, Kcnip3, Slc12a7, Kctd6, Kcnh8, Sl…	1379	619	22680	1.38163	0.999073	0.127976	21.4926
GOTERM_BP_DIRECT	GO:0055085~transmembrane transport	35	2.50896	0.0247158	Hcn2, Trpc4, Trpm5, Kcnb2, Slc37a4, Kcnb1, Kcnh1, Slc2a2, Slc8a1, Cacna1d, Slc22a23, Slc25a29, Trpc1, Slc30a8, Slc30a1, Slc2a1, Slc37a1, Abcb7, Slc8a2, Cacna1c, Kcnma1, Abcb1a, Clcn4, Slc29a4, Itpr3, Itpr2, Mmgt1, Abcb4, Slc16a10, Slc25a44, Slc12a7, Abcd3, Kcnh8, Slc22a17, Slc9a7	1190	364	18082	1.46105	1	0.764214	37.2682
UP_KEYWORDS	Ion channel	29	2.07885	0.0561681	Hcn2, Trpc4, Trpm5, Kcnb2, Kcnb1, Kcnh1, Cacna2d1, Scn1b, Cacna1d, Clic5, Trpc1, Cacna1c, Kcnma1, Kcnn3, Kcnk12, Kctd12b, Pkd2, Fxyd6, Mcoln3, Kcnj12, Itpr3, Gria2, Itpr2, Kcnk16, Kcnip3, Fxyd3, Kctd6, Kcnh8, Glrb	1379	336	22680	1.41951	1	0.283089	55.3883
GOTERM_MF_DIRECT	GO:0005216~ion channel activity	18	1.29032	0.0674412	Clcn4, Hcn2, Trpm5, Kcnb2, Trpc4, Kcnb1, Fxyd6, Kcnh1, Ccdc109b, Itpr3, Gria2, Cacna1d, Itpr2, Trpc1, Fxyd3, Kcnh8, Cacna1c, Kcnma1	1179	170	17446	1.56677	1	0.679517	67.6808
GOTERM_BP_DIRECT	GO:0006811~ion transport	48	3.44086	0.0895669	Hcn2, Trpc4, Kcnb2, Trpm5, Kcnb1, Atp1a3, Atp2a3, Kcnh1, Cacna2d1, Scn1b, Slc8a1, Atp2b1, Cacna1d, Clic5, Mfi2, Slc22a23, Trpc1, Slc30a8, Slc30a1, Atp7a, Atp1b2, Stim1, Slc8a2, Cacna1c, Kcnn3, Kcnma1, Clcn4, Slc4a7, Pkd2, Fxyd6, Slc38a4, Mcoln3, Slc4a10, Ccdc109b, Kcnj12, Itpr3, Gria2, Itpr2, Atp2b2, Nipal1, Atp2b4, Kcnip3, Slc12a7, Fxyd3, Kcnh8, Slc22a17, Slc9a7, Glrb	1190	584	18082	1.2489	1	0.937157	82.5943
Annotation Cluster 16	Enrichment Score: 1.333909834518258
Category	Term	Count	%	PValue	Genes	List Total	Pop Hits	Pop Total	Fold Enrichment	Bonferroni	Benjamini	FDR
GOTERM_BP_DIRECT	GO:0055114~oxidation-reduction process	59	4.22939	0.0229821	Chml, Ndufa6, Akr1c13, Kdm6b, Loxl2, Ndufc2, mt-Nd2, Kdm7a, Sesn1, Glrx, Zadh2, Maob, Rtn4ip1, Rrm2b, Snca, Dhrs4, Kdm6a, Uqcrfs1, Gpx2, Suox, Foxred2, 4833439L19Rik, Scd1, Hadh, Idh3a, Aldh2, Rnls, Ero1lb, Bco2, Gpd2, Cryl1, Kdm4b, Cyp2s1, Akr1c14, Phf2, Adh5, Ndufa5, P4ha2, Phyh, Egln1, Mthfd2, Hibadh, Asphd2, Vat1l, Mthfd1, Dnajc24, Kdm3a, Qsox2, Fads2, Ndufc1, Th, Tet3, Adh1, Sdr42e1, P4ha1, …	1190	676	18082	1.32619	1	0.764014	35.1576
GOTERM_MF_DIRECT	GO:0016491~oxidoreductase activity	52	3.7276	0.0587084	Chml, Akr1c13, Kdm6b, Loxl2, mt-Nd2, Kdm7a, Sesn1, Zadh2, Maob, Rtn4ip1, Rrm2b, Snca, Oxr1, Dhrs4, Kdm6a, Uqcrfs1, Gpx2, Suox, Foxred2, 4833439L19Rik, Scd1, Hadh, Idh3a, Aldh2, Rnls, Ero1lb, Bco2, Gpd2, Cryl1, Kdm4b, Cyp2s1, Phf2, Adh5, P4ha2, Phyh, Egln1, Mthfd2, Hibadh, Asphd2, Vat1l, Mthfd1, Kdm3a, Qsox2, Fads2, Th, Tet3, Adh1, Sdr42e1, P4ha1, Plod1, Dld, Adi1	1179	604	17446	1.27394	1	0.652669	62.4212
UP_KEYWORDS	Oxidoreductase	49	3.51254	0.0738211	Gpx2, Suox, Akr1c13, Foxred2, 4833439L19Rik, Kdm6b, Scd1, Loxl2, Hadh, Idh3a, Aldh2, mt-Nd2, Kdm7a, Rnls, Ero1lb, Sesn1, Bco2, Cryl1, Gpd2, Kdm4b, Cyp2s1, Zadh2, Phf2, Gapdh, Adh5, P4ha2, Phyh, Egln1, Hibadh, Mthfd2, Asphd2, Maob, Vat1l, Rrm2b, Mthfd1, Fads2, Qsox2, Kdm3a, Dhrs4, Th, Uqcrfs1, Kdm6a, Tet3, Adh1, Sdr42e1, P4ha1, Plod1, Adi1, Dld	1379	639	22680	1.26117	1	0.310888	65.7269
