# Supplementary material for: Destabilization of β Cell FIT2 by saturated fatty acids alter lipid droplet numbers and contribute to ER stress and diabetes
Source: Proc Natl Acad Sci U S A. 2022 Mar 7;119(11):e2113074119. doi: 10.1073/pnas.2113074119 (PMC8931238; doi:10.1073/pnas.2113074119)
Supplement: Supplementary File [file pnas.2113074119.sd02.xlsx]

## Sheet: Annotation Cluster_Up
Supplementary Dataset 2: Functional annotating clustering analysis of up-regulated genes in KO as compared to FL islets.
Annotation Cluster 1	Enrichment Score: 26.475914718271863
Category	Term	Count	%	PValue	Genes	List Total	Pop Hits	Pop Total	Fold Enrichment	Bonferroni	Benjamini	FDR
UP_KEYWORDS	Glycoprotein	255	36.7965	2.07e-38	Snai1, Il18bp, Vip, Adora2b, Gfra3, Igfals, Il13ra1, Mfap3l, Dct, Areg, Cd300lg, Itga6, Tmem117, Gpm6a, Ramp3, Fibin, Plxdc2, Notch2, Stc1, Apob, F2, Lipa, Kl, Eda2r, Chrna7, Mmrn2, Prss16, Calu, Inhbb, Serpine1, Slc6a15, Bgn, Cftr, Clec14a, Cd24a, Cd93, Malrd1, Col6a2, Ugt1a6a, Serpina7, Otoa, Ly96, Tmem2, Ngfr, Ptprk, Clec7a, Scara3, Tst, Il1rap, Btc, Igfbp3, Icam1, Clec4d, Ldlrad3, Pdgfrb, Slc…	687	3815	22680	2.20664	6.98e-36	6.98e-36	2.82e-35
UP_KEYWORDS	Disulfide bond	191	27.5613	1.19e-22	Nrp2, Ccl11, Bst2, Angptl7, Fbln7, Fgb, Il18bp, Cd68, Adora2b, Il13ra1, Mfap3l, Prok1, Ccl7, Adm2, Ephb4, Vcam1, Areg, Cd300lg, Igf2r, Itga6, Cxcl5, St3gal4, Penk, Gpm6a, Sema4a, Ly6a, Hapln4, Ramp3, Galnt9, Fibin, Lyz2, Pamr1, C1qc, Lrrn2, Notch2, Ntrk2, Stc1, Fcer1g, Cxcl14, Apob, F2, Cntn3, Kirrel3, Xdh, C3, Fabp5, St14, Fzd4, Eda2r, Oit1, Chrna7, Cd302, Mmrn2, Lcn2, Msr1, Tnc, Inhbb, Pigr, Ta…	687	3124	22680	2.01841	4e-20	2e-20	1.61e-19
UP_KEYWORDS	Signal	240	34.632	1.52e-20	Il18bp, Vip, Tac1, Gfra3, Igfals, Il13ra1, Mfap3l, Adm2, Dct, Areg, Cd300lg, Itga6, Cxcl5, Penk, Ramp3, Fibin, Plxdc2, Lyz2, Notch2, Fcer1g, Stc1, Cxcl14, Apob, F2, Lipa, Kl, Chrna7, Mmrn2, Prss16, Calu, Inhbb, Angptl8, Serpine1, Bgn, Clec14a, Cd24a, Cd93, Malrd1, Ctgf, Col6a2, Ugt1a6a, Serpina7, Otoa, Ly96, Fkbp11, Adpgk, Rapgef5, Ngfr, Ptprk, Il1rap, Btc, Igfbp3, Icam1, Pde2a, Nucb2, Ldlrad3, L…	687	4543	22680	1.74403	5.12e-18	1.28e-18	2.07e-17
Annotation Cluster 2	Enrichment Score: 18.85246388885061
Category	Term	Count	%	PValue	Genes	List Total	Pop Hits	Pop Total	Fold Enrichment	Bonferroni	Benjamini	FDR
UP_KEYWORDS	Secreted	128	18.4704	2.34e-22	Nxph3, Ccl11, Angptl7, Fbln7, Aebp1, Il18bp, Fgb, Vip, Fam19a5, Tac1, Igfals, Ccl7, Prok1, Adm2, Cxcl5, Penk, Fndc5, Hapln4, Fibin, Lyz2, Apoc2, C1qc, Pamr1, Stc1, Cxcl14, Apob, Kirrel3, Xdh, C3, Kl, Oit1, Col5a3, Lcn2, Mmrn2, Tnc, Calu, Ctla2a, Inhbb, Pigr, Angptl8, Apoe, Serpine1, Hsd17b11, Bgn, Col6a2, Ctgf, Serpina7, Ly96, Otoa, Tgfbi, Adpgk, Spp1, Cpxm2, Il1rap, Btc, Igfbp3, Nucb2, Matn2, Lg…	687	1685	22680	2.50782	7.89e-20	2.63e-20	3.18e-19
GOTERM_CC_DIRECT	GO:0005576~extracellular region	136	19.6248	3.5e-21	Nxph3, Ccl11, Angptl7, Fbln7, Aebp1, Il18bp, Fgb, Vip, Fam19a5, Tac1, Igfals, Ccl7, Prok1, Adm2, Cxcl5, Mcfd2, Penk, Fndc5, Hapln4, Fibin, Lyz2, Apoc2, C1qc, Pamr1, Notch2, Stc1, Cxcl14, Apob, F2, Kirrel3, Xdh, C3, Kl, St14, Oit1, Lcn2, Mmrn2, Tnc, Calu, Ctla2a, Inhbb, Pigr, Angptl8, Apoe, Serpine1, Hsd17b11, Bgn, Col6a2, Ctgf, Serpina7, Ly96, Otoa, Tgfbi, Adpgk, Spp1, Cpxm2, Il1rap, Btc, Igfbp3,…	654	1753	19662	2.33242	1.43e-18	1.43e-18	4.9e-18
UP_KEYWORDS	Signal	240	34.632	1.52e-20	Il18bp, Vip, Tac1, Gfra3, Igfals, Il13ra1, Mfap3l, Adm2, Dct, Areg, Cd300lg, Itga6, Cxcl5, Penk, Ramp3, Fibin, Plxdc2, Lyz2, Notch2, Fcer1g, Stc1, Cxcl14, Apob, F2, Lipa, Kl, Chrna7, Mmrn2, Prss16, Calu, Inhbb, Angptl8, Serpine1, Bgn, Clec14a, Cd24a, Cd93, Malrd1, Ctgf, Col6a2, Ugt1a6a, Serpina7, Otoa, Ly96, Fkbp11, Adpgk, Rapgef5, Ngfr, Ptprk, Il1rap, Btc, Igfbp3, Icam1, Pde2a, Nucb2, Ldlrad3, L…	687	4543	22680	1.74403	5.12e-18	1.28e-18	2.07e-17
GOTERM_CC_DIRECT	GO:0005615~extracellular space	108	15.5844	3.13e-14	Ccl11, Aebp1, Il18bp, Fgb, Entpd6, Tac1, Ccl7, Vcam1, Areg, Igf2r, Cxcl5, Sema4a, Lyz2, Apoc2, C1qc, Stc1, Cxcl14, Apob, F2, Xdh, C3, Kl, Mt3, St14, Lcn2, Mmrn2, Tnc, Inhbb, Pigr, Apoe, Serpine1, Ubc, Col6a2, Ctgf, Serpina7, Ly96, Tgfbi, Ssh2, Spp1, Cpxm2, Tst, Btc, Igfbp3, Icam1, Nucb2, Dbi, Ramp1, Lgals3, Cfb, Cstb, Eng, Tnfsf10, Enpp2, Ccl2, Metrnl, Fbn1, Cmtm8, Il1rn, Bdnf, Mgp, Gpc6, Sptbn2,…	654	1504	19662	2.15887	1.28e-11	2.56e-12	4.38e-11
Annotation Cluster 3	Enrichment Score: 8.965197319000886
Category	Term	Count	%	PValue	Genes	List Total	Pop Hits	Pop Total	Fold Enrichment	Bonferroni	Benjamini	FDR
GOTERM_CC_DIRECT	GO:0016020~membrane	347	50.0722	1.09e-20	Lrrc8c, Slc38a7, Fam19a5, Adora2b, Gfra3, Dock4, Il13ra1, Mfap3l, Litaf, Dct, Epb41l2, Slc17a9, Areg, Cd300lg, Dlgap1, Marcksl1, Itga6, Tmem38a, Tmem117, Gpm6a, Ramp3, Gbp4, Plxdc2, Src, Stk32a, Ifitm1, Ifitm3, Tmem97, Notch2, Fcer1g, Ppp1r15a, Ppp2r2b, Laptm4b, Pag1, Kl, Eda2r, Bin1, Chrna7, Stbd1, Trpm1, Scn9a, Calu, Cald1, Slc6a15, Mgst1, Cldn2, Napb, Clec14a, Cftr, Cd24a, Cd93, Malrd1, Col6a2…	654	6998	19662	1.49075	4.46e-18	2.23e-18	1.53e-17
UP_KEYWORDS	Membrane	347	50.0722	3.52e-11	Lrrc8c, Slc38a7, Entpd6, Fam19a5, Adora2b, Gfra3, Dock4, Il13ra1, Mfap3l, Litaf, Dct, Epb41l2, Slc17a9, Areg, Cd300lg, Dlgap1, Marcksl1, Itga6, Tmem38a, Tmem117, Gpm6a, Ramp3, Gbp4, Plxdc2, Src, AI427809, Stk32a, Ifitm1, Tle4, Ifitm3, Tmem97, Notch2, Fcer1g, Ppp1r15a, Ppp2r2b, Laptm4b, Pag1, Kl, Eda2r, Chrna7, Stbd1, Trpm1, Scn9a, Calu, Gbp9, Slc6a15, Mgst1, Cldn2, Napb, Clec14a, Cftr, Cd24a, Cd9…	687	8683	22680	1.31931	1.19e-08	2.37e-09	4.79e-08
GOTERM_CC_DIRECT	GO:0005886~plasma membrane	225	32.4675	2e-08	Lrrc8c, Entpd6, Tac1, Gfra3, Adora2b, Dock4, Mfap3l, Litaf, Epb41l2, Dlgap1, Cd300lg, Marcksl1, Itga6, Penk, Gpm6a, Ramp3, Plxdc2, Src, Stk32a, Ifitm1, Ifitm3, Notch2, Tmem97, Fcer1g, Apob, Aldob, Pag1, Kl, Mt3, Chrna7, Eda2r, Scn9a, Trpm1, Cald1, Cldn2, Cftr, Cd93, Cd24a, Otoa, Ngfr, Clec7a, Svil, Il1rap, Btc, Icam1, Cldn1, Pde2a, Clec4d, Dbi, Ldlrad3, Plppr5, Pdgfrb, Abca8b, Prkd1, Abcc9, Oxtr,…	654	4874	19662	1.38786	8.17e-06	1.36e-06	2.79e-05
UP_KEYWORDS	Transmembrane	270	38.961	8.3e-07	Lrrc8c, Slc38a7, Entpd6, Fam19a5, Adora2b, Il13ra1, Mfap3l, Dct, Slc17a9, Areg, Cd300lg, Itga6, Tmem38a, Tmem117, Gpm6a, Ramp3, Plxdc2, AI427809, Ifitm1, Tle4, Ifitm3, Notch2, Tmem97, Fcer1g, Laptm4b, Pag1, Kl, Eda2r, Chrna7, Stbd1, Trpm1, Scn9a, Gbp9, Slc6a15, Cldn2, Mgst1, Clec14a, Cftr, Cd93, Malrd1, Ugt1a6a, Tmem2, Fkbp11, Kcnk5, Ptprk, Ngfr, Clec7a, Elovl7, Higd1c, Scara3, Il1rap, Btc, Icam1…	687	6955	22680	1.2816	0.00028	3.5e-05	0.00112851
UP_KEYWORDS	Transmembrane helix	269	38.8167	9.88e-07	Lrrc8c, Slc38a7, Entpd6, Fam19a5, Adora2b, Il13ra1, Mfap3l, Dct, Slc17a9, Areg, Cd300lg, Itga6, Tmem38a, Tmem117, Gpm6a, Ramp3, Plxdc2, AI427809, Ifitm1, Tle4, Ifitm3, Notch2, Tmem97, Fcer1g, Laptm4b, Pag1, Kl, Eda2r, Chrna7, Stbd1, Trpm1, Scn9a, Gbp9, Slc6a15, Cldn2, Mgst1, Clec14a, Cftr, Cd93, Malrd1, Ugt1a6a, Tmem2, Fkbp11, Kcnk5, Ptprk, Ngfr, Clec7a, Elovl7, Higd1c, Scara3, Il1rap, Btc, Icam1…	687	6938	22680	1.27998	0.000333	3.7e-05	0.00134419
GOTERM_CC_DIRECT	GO:0016021~integral component of membrane	272	39.2496	0.000257	Lrrc8c, Slc38a7, Entpd6, Fam19a5, Adora2b, Il13ra1, Mfap3l, Dct, Slc17a9, Areg, Cd300lg, Itga6, Tmem38a, Tmem117, Gpm6a, Ramp3, Plxdc2, AI427809, Ifitm1, Tle4, Ifitm3, Notch2, Tmem97, Fcer1g, Laptm4b, Pag1, Kl, Eda2r, Chrna7, Stbd1, Trpm1, Scn9a, Gbp9, Slc6a15, Cldn2, Mgst1, Clec14a, Cftr, Cd93, Malrd1, Ugt1a6a, Tmem2, Fkbp11, Kcnk5, Ptprk, Ngfr, Clec7a, Elovl7, Higd1c, Scara3, Il1rap, Btc, Icam1…	654	6878	19662	1.18893	0.0999594	0.00552758	0.35967
Annotation Cluster 4	Enrichment Score: 5.5883807850726415
Category	Term	Count	%	PValue	Genes	List Total	Pop Hits	Pop Total	Fold Enrichment	Bonferroni	Benjamini	FDR
GOTERM_CC_DIRECT	GO:0031012~extracellular matrix	29	4.1847	6.23e-07	Cyr61, Fbn1, Col5a3, Mmrn2, Aebp1, Tnc, Mgp, Thbs1, Apoe, Serpine1, Bgn, Clec14a, Cd93, Dcn, Col1a2, Col6a2, Tgfbi, Col18a1, Cpxm2, Timp3, Mmp14, Serpinf1, Col6a1, Matn2, Loxl1, Lgals3, Col5a2, F2, Lgals1	654	294	19662	2.96552	0.000255	3.18e-05	0.000871
GOTERM_CC_DIRECT	GO:0005578~proteinaceous extracellular matrix	29	4.1847	2.63e-06	Cyr61, Fbn1, Mmrn2, Fbln7, Tnc, Gpc6, Sparc, Anxa2, Bgn, Crispld2, Dcn, Col1a2, Ctgf, Col6a2, Otoa, Tgfbi, Col6a6, Sftpd, Col18a1, Tnfrsf11b, Timp3, Hapln4, Col6a1, Slit2, Matn2, Loxl1, Lgals3, Col5a2, Lgals1	654	316	19662	2.75906	0.00107431	0.000107	0.00367747
UP_KEYWORDS	Extracellular matrix	22	3.1746	1.05e-05	Sftpd, Col18a1, Fbn1, Col5a3, Mmrn2, Fbln7, Tnc, Timp3, Hapln4, Sparc, Col6a1, Anxa2, Col5a2, Bgn, Dcn, Col1a2, Ctgf, Col6a2, Otoa, Lgals1, Col6a6, Tgfbi	687	235	22680	3.09059	0.00353059	0.000236	0.0142721
Annotation Cluster 5	Enrichment Score: 5.350609551122875
Category	Term	Count	%	PValue	Genes	List Total	Pop Hits	Pop Total	Fold Enrichment	Bonferroni	Benjamini	FDR
UP_KEYWORDS	Innate immunity	26	3.7518	9.19e-08	Bst2, C1qa, Lcn2, Fgb, Serinc5, Ifit2, Lyn, Ifit3, Cfh, Ly96, Ifit1, Sftpd, Clec7a, Il1rap, C1qb, Il34, Clec4d, C1qc, Iigp1, Lgals3, Naip2, Cfb, Ifitm1, Ifitm3, Prkd1, C3	687	241	22680	3.56158	3.1e-05	4.42e-06	0.000125
UP_KEYWORDS	Immunity	32	4.6176	2.02e-06	Bst2, C1qa, Lcn2, Fgb, Serinc5, Ifit2, Lyn, Cd300lg, Ifit3, Cfh, Ly96, Ifit1, Sftpd, Clec7a, Sema4a, Il1rap, C1qb, Il34, Src, Clec4d, C1qc, Iigp1, Lgals3, Naip2, Ifitm1, Cfb, Ifitm3, Prkd1, Ffar2, C3, Pag1, B2m	687	401	22680	2.63446	0.00068	5.67e-05	0.00274551
GOTERM_BP_DIRECT	GO:0002376~immune system process	31	4.4733	1.97e-05	Bst2, C1qa, Lcn2, Fgb, Serinc5, Ifit2, Lyn, Cd300lg, Ifit3, Cfh, Ly96, Ifit1, Sftpd, Sema4a, Il1rap, C1qb, Il34, Src, Clec4d, C1qc, Iigp1, Lgals3, Naip2, Ifitm1, Cfb, Ifitm3, Prkd1, Ffar2, C3, Pag1, B2m	614	383	18082	2.38364	0.0558039	0.00520653	0.0353294
GOTERM_BP_DIRECT	GO:0045087~innate immune response	30	4.329	0.000108	Bst2, C1qa, Lcn2, Fgb, Serinc5, Ifit2, Lyn, Ifit3, Cfh, Ly96, Ifit1, Sftpd, Clec7a, Il1rap, C1qb, Il34, Src, Clec4d, C1qc, Iigp1, Tyrobp, Lgals3, Naip2, Cfb, Ifitm1, Ifitm3, Fcer1g, Prkd1, C3, B2m	614	400	18082	2.20871	0.271193	0.0184365	0.194482
Annotation Cluster 6	Enrichment Score: 4.002742278907273
Category	Term	Count	%	PValue	Genes	List Total	Pop Hits	Pop Total	Fold Enrichment	Bonferroni	Benjamini	FDR
UP_KEYWORDS	Collagen	13	1.8759	9.31e-06	Sftpd, Col18a1, Col5a2, C1qa, Col5a3, Msr1, Col1a2, Scara3, Col6a2, C1qb, Col6a1, Col6a6, C1qc	687	85	22680	5.04906	0.00313189	0.000224	0.012658
UP_KEYWORDS	Hydroxylation	13	1.8759	1.34e-05	Sftpd, Col18a1, C1qa, C1qb, Col6a1, C1qc, Col5a2, Epas1, Celsr1, Col1a2, Col6a2, Pros1, Col6a6	687	88	22680	4.87694	0.00449841	0.000265	0.0181929
GOTERM_CC_DIRECT	GO:0005581~collagen trimer	12	1.7316	9.17e-05	Sftpd, Col5a2, Col18a1, C1qa, Col1a2, Msr1, Scara3, Col6a2, C1qb, Col6a1, Col6a6, C1qc	654	83	19662	4.34663	0.0368132	0.0024974	0.128244
KEGG_PATHWAY	mmu04974:Protein digestion and absorption	10	1.443	0.00853867	Cpb2, Col5a2, Col18a1, Col5a3, Col1a2, Col6a2, Slc7a7, Col6a1, Kcnk5, Col6a6	310	88	7691	2.81928	0.873391	0.205171	10.4846
Annotation Cluster 7	Enrichment Score: 3.4821561153410676
Category	Term	Count	%	PValue	Genes	List Total	Pop Hits	Pop Total	Fold Enrichment	Bonferroni	Benjamini	FDR
GOTERM_CC_DIRECT	GO:0005783~endoplasmic reticulum	74	10.6782	1.27e-05	Rasgrp1, Nceh1, Rnf180, Lrrc8c, Zdhhc22, Mgp, B3galt5, Kcna2, Lrrc8b, Ano7, Vcam1, Cspg5, Fads1, Mctp1, Derl3, Mcfd2, Tmem117, Ugt1a1, Cd36, Fndc5, Cldn8, Fibin, Fmo1, Creld2, Mrap2, Sec11c, Soat1, Ifitm3, Kdr, Tmem97, Ppp1r15a, Apob, Sqle, E430025E21Rik, Cast, Stbd1, Myo5a, Fmo4, Calu, Thbs1, Plpp3, Sec24a, Apoe, Ifit2, Dio1, Mgst1, Ugt1a6a, Acsl5, Creg2, H2-Q6, Edem2, Fkbp7, Adpgk, Osbpl6, Cyp1…	654	1323	19662	1.6816	0.00519529	0.000434	0.0178195
UP_KEYWORDS	Endoplasmic reticulum	51	7.35931	0.000341	Rasgrp1, Nceh1, Rnf180, Lrrc8c, Kcna2, Lrrc8b, Ano7, Fads1, Cspg5, Derl3, Mcfd2, Ugt1a1, Fmo1, Fibin, Creld2, Mrap2, Sec11c, Soat1, Kdr, Tmem97, Ppp1r15a, Sqle, E430025E21Rik, Stbd1, Fmo4, Calu, Thbs1, Plpp3, Sec24a, Ifit2, Dio1, Mgst1, Ugt1a6a, Acsl5, Fkbp7, Osbpl6, Cyp1a1, Elovl7, Scara3, Ssr4, Mogs, Serpinh1, Nucb2, Iigp1, Dbi, Fam134b, Alg5, Tmed3, Reep1, Tmed6, Cyp2j6	687	997	22680	1.68873	0.108711	0.00441664	0.463363
GOTERM_CC_DIRECT	GO:0005789~endoplasmic reticulum membrane	37	5.33911	0.00822612	Rasgrp1, Stbd1, Lrrc8c, Fmo4, Calu, Kcna2, Plpp3, Sec24a, Dio1, Lrrc8b, Mgst1, Ugt1a6a, Fads1, Cspg5, Acsl5, Fkbp11, Fkbp7, Osbpl6, Cyp1a1, Ugt1a1, Elovl7, Scara3, Mogs, Ssr4, Fmo1, Iigp1, Mrap2, Alg5, Sec11c, Soat1, Ifi47, Tmed3, Reep1, Ppp1r15a, Tmed6, Sqle, Cyp2j6	654	710	19662	1.56673	0.965898	0.0850677	10.9156
Annotation Cluster 8	Enrichment Score: 2.4924869154628437
Category	Term	Count	%	PValue	Genes	List Total	Pop Hits	Pop Total	Fold Enrichment	Bonferroni	Benjamini	FDR
GOTERM_CC_DIRECT	GO:0034362~low-density lipoprotein particle	5	0.721501	0.000678	Pla2g7, Msr1, Apob, Apoe, Apoc2	654	13	19662	11.5632	0.242342	0.0110396	0.945005
GOTERM_BP_DIRECT	GO:0042953~lipoprotein transport	5	0.721501	0.00171923	Msr1, Cd36, Apobec1, Apob, Apoc2	614	16	18082	9.20297	0.993391	0.0955119	3.04154
UP_KEYWORDS	LDL	3	0.4329	0.0285612	Msr1, Apob, Apoc2	687	9	22680	11.0044	0.999943	0.184083	32.5701
Annotation Cluster 9	Enrichment Score: 2.4798576504375247
Category	Term	Count	%	PValue	Genes	List Total	Pop Hits	Pop Total	Fold Enrichment	Bonferroni	Benjamini	FDR
UP_KEYWORDS	Chemotaxis	13	1.8759	2.64e-05	Ccl11, Cxcl10, Cyr61, Cmtm8, Ccl7, Pdgfrb, Ccl5, Pik3c2g, Enpp2, Ccl2, Slit2, Cxcl5, S1pr1	687	94	22680	4.56564	0.00885018	0.000423	0.0358679
GOTERM_BP_DIRECT	GO:0006935~chemotaxis	15	2.1645	4.64e-05	Nckap1l, Ccl11, Cyr61, Cmtm8, Pik3c2g, Slit2, S1pr1, Cxcl10, Ccl7, Pdgfrb, Ccl5, Lyn, Enpp2, Ccl2, Cxcl5	614	118	18082	3.74358	0.126537	0.00961702	0.0832192
GOTERM_BP_DIRECT	GO:0048245~eosinophil chemotaxis	5	0.721501	0.000233	Ccl11, Lgals3, Ccl7, Ccl5, Ccl2	614	10	18082	14.7248	0.493741	0.0304675	0.418014
GOTERM_BP_DIRECT	GO:0050729~positive regulation of inflammatory response	10	1.443	0.000257	Ccl11, Ctss, Ccl7, Ccl5, Tnip1, Fabp4, Adam8, Pde2a, Ccl2, Serpine1	614	63	18082	4.67453	0.528168	0.0308125	0.461161
UP_KEYWORDS	Cytokine	17	2.4531	0.000404	Ccl11, Spp1, Il1rn, Cmtm8, Grem2, Il34, Il11, Cxcl10, Ccl7, Il6, Ccl5, Tnfsf10, Areg, Cxcl14, Ccl2, Gdf15, Cxcl5	687	200	22680	2.80611	0.127408	0.00503496	0.548485
GOTERM_BP_DIRECT	GO:0071346~cellular response to interferon-gamma	10	1.443	0.000461	Ccl11, Aqp4, Gbp6, Ccl7, Ccl5, Gbp8, Gbp4, Gbp9, Star, Ccl2	614	68	18082	4.33081	0.739786	0.042498	0.825026
GOTERM_MF_DIRECT	GO:0005125~cytokine activity	18	2.5974	0.000931	Ccl11, Spp1, Il1rn, Cmtm8, Grem2, Inhbb, Il34, Il11, Cxcl10, Ccl7, Il6, Ccl5, Tnfsf10, Areg, Cxcl14, Ccl2, Gdf15, Cxcl5	587	214	17446	2.49986	0.555728	0.0964419	1.43539
GOTERM_BP_DIRECT	GO:0090026~positive regulation of monocyte chemotaxis	5	0.721501	0.000998	Cxcl10, Pla2g7, Ccl5, Ccl2, Serpine1	614	14	18082	10.5177	0.945669	0.0685759	1.77641
KEGG_PATHWAY	mmu04060:Cytokine-cytokine receptor interaction	21	3.0303	0.00168081	Ccl11, Eda2r, Ngfr, Tnfrsf11b, Il1rap, Inhbb, Csf2rb, Il11, Il13ra1, Cxcl10, Tnfrsf12a, Ccl7, Il6, Ccl5, Tnfsf10, Tnfrsf10b, Cxcl14, Tnfrsf1b, Ccl2, Cxcl5, Il3ra	310	242	7691	2.15291	0.333301	0.0963871	2.14933
GOTERM_MF_DIRECT	GO:0008009~chemokine activity	7	1.0101	0.00518213	Ccl11, Cxcl10, Ccl7, Ccl5, Cxcl14, Ccl2, Cxcl5	587	48	17446	4.33426	0.989169	0.293976	7.74774
GOTERM_BP_DIRECT	GO:0071347~cellular response to interleukin-1	9	1.2987	0.00566552	Ccl11, Lcn2, Ccl7, Il6, Ccl5, Fgb, Icam1, Ccl2, Serpine1	614	80	18082	3.31307	1	0.216297	9.69595
GOTERM_BP_DIRECT	GO:0030593~neutrophil chemotaxis	8	1.1544	0.00871786	Ccl11, Nckap1l, Lgals3, Spp1, Ccl7, Ccl5, Fcer1g, Ccl2	614	69	18082	3.41444	1	0.27332	14.5446
GOTERM_BP_DIRECT	GO:0048247~lymphocyte chemotaxis	5	0.721501	0.0245655	Ccl11, Ccl7, Ccl5, Adam8, Ccl2	614	33	18082	4.46205	1	0.462112	36.0116
GOTERM_BP_DIRECT	GO:0010332~response to gamma radiation	5	0.721501	0.0271169	Cxcl10, Gpx1, Ccl7, Apobec1, Ccl2	614	34	18082	4.33081	1	0.476234	38.9503
GOTERM_BP_DIRECT	GO:0070098~chemokine-mediated signaling pathway	6	0.865801	0.0381505	Ccl11, Cxcl10, Ccl7, Ccl5, Ccl2, Cxcl5	614	55	18082	3.21267	1	0.557929	50.2533
GOTERM_BP_DIRECT	GO:0002548~monocyte chemotaxis	4	0.577201	0.153119	Ccl11, Lgals3, Ccl7, Ccl2	614	40	18082	2.94495	1	0.889595	94.9374
GOTERM_BP_DIRECT	GO:0007010~cytoskeleton organization	6	0.865801	0.277553	Ccl11, Ccl7, Svil, Pstpip2, Ccl2, Dlc1	614	104	18082	1.69901	1	0.971709	99.7079
KEGG_PATHWAY	mmu04062:Chemokine signaling pathway	10	1.443	0.389267	Ccl11, Cxcl10, Ccl7, Ccl5, Elmo1, Cxcl14, Lyn, Src, Ccl2, Cxcl5	310	196	7691	1.2658	1	0.808046	99.8286
Annotation Cluster 10	Enrichment Score: 2.4564208164772547
Category	Term	Count	%	PValue	Genes	List Total	Pop Hits	Pop Total	Fold Enrichment	Bonferroni	Benjamini	FDR
KEGG_PATHWAY	mmu04512:ECM-receptor interaction	13	1.8759	0.000189	Spp1, Col5a2, Col5a3, Col1a2, Tnc, Cd36, Col6a2, Thbs1, Col6a1, Cd44, Col6a6, Itga5, Itga6	310	88	7691	3.66507	0.0444953	0.0225008	0.243636
KEGG_PATHWAY	mmu04510:Focal adhesion	17	2.4531	0.00902137	Jun, Spp1, Col5a3, Tnc, Igf1, Thbs1, Col6a1, Src, Itga5, Col5a2, Pdgfrb, Col1a2, Kdr, Col6a2, Egf, Col6a6, Itga6	310	207	7691	2.03751	0.887411	0.196197	11.0458
KEGG_PATHWAY	mmu04151:PI3K-Akt signaling pathway	23	3.3189	0.0250821	Spp1, Ngfr, Col5a3, Tnc, Igf1, Thbs1, Col6a1, Itga5, Col5a2, Pik3ap1, Pdgfrb, Il6, Col1a2, Kdr, Efna1, Efna5, Col6a2, Egf, Cdkn1a, Ppp2r2b, Col6a6, Itga6, Il3ra	310	351	7691	1.62571	0.997806	0.242906	27.9703
Annotation Cluster 11	Enrichment Score: 2.43461875457678
Category	Term	Count	%	PValue	Genes	List Total	Pop Hits	Pop Total	Fold Enrichment	Bonferroni	Benjamini	FDR
GOTERM_MF_DIRECT	GO:0005154~epidermal growth factor receptor binding	8	1.1544	9.29e-05	Egf, Areg, Btc, Pigr, Cblc, Cd44, Itga5, Lingo1	587	33	17446	7.205	0.0777181	0.0133936	0.14407
GOTERM_BP_DIRECT	GO:0007173~epidermal growth factor receptor signaling pathway	7	1.0101	0.00391808	Egf, Areg, Btc, Pigr, Kif16b, Src, Cblc	614	45	18082	4.58104	0.999989	0.17375	6.80438
KEGG_PATHWAY	mmu04012:ErbB signaling pathway	7	1.0101	0.136501	Jun, Egf, Areg, Btc, Cdkn1a, Src, Cblc	310	87	7691	1.99618	1	0.625625	84.977
Annotation Cluster 12	Enrichment Score: 2.4062548133879225
Category	Term	Count	%	PValue	Genes	List Total	Pop Hits	Pop Total	Fold Enrichment	Bonferroni	Benjamini	FDR
GOTERM_MF_DIRECT	GO:0005520~insulin-like growth factor binding	7	1.0101	8.67e-05	Cyr61, Igfbp5, Ctgf, Igfbp3, Crim1, Igf2r, Igfals	587	23	17446	9.0454	0.0727367	0.0149901	0.134484
GOTERM_BP_DIRECT	GO:0001558~regulation of cell growth	9	1.2987	0.000716	Cyr61, Igfbp5, Ctgf, Socs2, Igfbp3, Crim1, Csf2rb, Cd44, Il3ra	614	58	18082	4.56975	0.876353	0.054929	1.27809
GOTERM_MF_DIRECT	GO:0019838~growth factor binding	5	0.721501	0.0516184	Cyr61, Acvr1c, Igfbp5, Kdr, Igfbp3	587	42	17446	3.53817	1	0.641495	56.0717
UP_KEYWORDS	Growth factor binding	3	0.4329	0.0739678	Cyr61, Igfbp5, Igfbp3	687	15	22680	6.60262	1	0.341438	64.8341
Annotation Cluster 13	Enrichment Score: 2.1911901083664143
Category	Term	Count	%	PValue	Genes	List Total	Pop Hits	Pop Total	Fold Enrichment	Bonferroni	Benjamini	FDR
GOTERM_MF_DIRECT	GO:0016491~oxidoreductase activity	34	4.9062	0.00437146	Fmo4, Akr1b8, Dio1, Gsto1, Hsd17b11, Ivd, Ogdh, Dct, Fads1, Tdo2, Creg2, Cyp1a1, Gcdh, Aldh9a1, Dhrs3, Me1, Fmo1, Gpx3, Enox1, Tph1, Loxl1, Gpx1, Gpd1l, Ehhadh, Pecr, Aass, Tph2, Sqle, Xdh, BC026585, Marc2, Gmpr, Qsox1, Cyp2j6	587	604	17446	1.67301	0.977982	0.293123	6.57398
UP_KEYWORDS	Oxidoreductase	32	4.6176	0.00684527	Fmo4, Akr1b8, Dio1, Gsto1, Hsd17b11, Ivd, Ogdh, Fads1, Tdo2, Cyp1a1, Gcdh, Aldh9a1, Dhrs3, Me1, Fmo1, Gpx3, Enox1, Tph1, Loxl1, Gpx1, Gpd1l, Ehhadh, Pecr, Aass, Tph2, Sqle, Xdh, BC026585, Marc2, Gmpr, Qsox1, Cyp2j6	687	639	22680	1.65324	0.901213	0.0562271	8.9184
GOTERM_BP_DIRECT	GO:0055114~oxidation-reduction process	36	5.19481	0.00892098	Fmo4, Akr1b8, Dio1, Gsto1, Hsd17b11, Mgst1, Ogdh, Ivd, Fads1, Tdo2, Creg2, Cyp1a1, Gcdh, Aldh9a1, Dhrs3, Me1, Fmo1, Sh3pxd2b, Gpx3, Enox1, Tph1, Loxl1, Rdh1, Gpx1, Gpd1l, Ehhadh, Pecr, Aass, Tph2, Sqle, Xdh, BC026585, Marc2, Gmpr, Cyp2j6, Qsox1	614	676	18082	1.56832	1	0.270161	14.8584
Annotation Cluster 14	Enrichment Score: 2.1622427907581887
Category	Term	Count	%	PValue	Genes	List Total	Pop Hits	Pop Total	Fold Enrichment	Bonferroni	Benjamini	FDR
GOTERM_CC_DIRECT	GO:0005764~lysosome	23	3.3189	0.00168118	Ctss, Gm2a, Myo5a, Prss16, Cd68, Ramp3, Dirc2, Apoe, Src, Litaf, Pdgfrb, Ctsk, Ifitm3, Tmem97, Itm2c, Igf2r, Aldob, Acp5, Lipa, Cd34, Lgmn, Pon2, Laptm5	654	331	19662	2.08905	0.497511	0.0242783	2.32699
KEGG_PATHWAY	mmu04142:Lysosome	12	1.7316	0.00975621	Gm2a, Ctss, Litaf, Ctsk, Cd68, Igf2r, Naglu, Acp5, Lipa, Lgmn, Laptm4b, Laptm5	310	122	7691	2.4403	0.905843	0.178727	11.894
UP_KEYWORDS	Lysosome	15	2.1645	0.0198782	Gm2a, Ctss, Cd68, Dirc2, Litaf, Pdgfrb, Ctsk, Ifitm3, Itm2c, Tmem97, Igf2r, Lipa, Acp5, Lgmn, Laptm5	687	249	22680	1.98874	0.998848	0.139606	23.8955
Annotation Cluster 15	Enrichment Score: 2.108687478990786
Category	Term	Count	%	PValue	Genes	List Total	Pop Hits	Pop Total	Fold Enrichment	Bonferroni	Benjamini	FDR
GOTERM_CC_DIRECT	GO:0030424~axon	26	3.7518	0.000667	Nrp2, Mt3, Chrna7, Bin1, Ptprk, Penk, Myo5a, Bdnf, Slc38a7, Tac1, Sdc3, Serpinf1, Kcna2, Pde2a, Gsto1, Palld, Nefm, Boc, Ntrk2, Gap43, Tnfrsf1b, Lrp8, Aqp1, Kirrel3, Bsn, Hcn1	654	370	19662	2.11262	0.238676	0.011298	0.928644
GOTERM_CC_DIRECT	GO:0043025~neuronal cell body	32	4.6176	0.00197495	Chrna7, Myo5a, Bdnf, Slc38a7, Igf1, Vip, Tac1, Cald1, Apoe, Sptbn2, Slc31a1, Ptger3, Agfg1, Enc1, Boc, Cygb, Bsn, Penk, Ptprk, Gpm6a, Dlg2, Serpinf1, Star, Palld, Kdr, Ror2, Ntrk2, Apob, Tnfrsf1b, Lrp8, Ccl2, Hcn1	654	534	19662	1.8016	0.554497	0.0257451	2.7284
GOTERM_CC_DIRECT	GO:0030425~dendrite	19	2.7417	0.358568	Chrna7, Penk, Ptprk, Myo5a, Bdnf, Dlg2, Rbm3, Cald1, Ctla2a, Kcna2, Pde2a, Apoe, Ror2, Ntrk2, Lrp8, Bsn, Ccl2, Kirrel3, Hcn1	654	490	19662	1.16576	1	0.816833	99.7998
Annotation Cluster 16	Enrichment Score: 1.9871282910279582
Category	Term	Count	%	PValue	Genes	List Total	Pop Hits	Pop Total	Fold Enrichment	Bonferroni	Benjamini	FDR
KEGG_PATHWAY	mmu04610:Complement and coagulation cascades	13	1.8759	4.39e-05	Cpb2, Cfb, C1qa, Plaur, Fgb, Thbd, C1qb, Pros1, Cfh, F2, Serpine1, C3, C1qc	310	76	7691	4.24376	0.0105315	0.0105315	0.0567253
GOTERM_BP_DIRECT	GO:0042730~fibrinolysis	5	0.721501	0.00132467	Cpb2, Fgb, Pros1, F2, Anxa2	614	15	18082	9.8165	0.979071	0.082337	2.35134
UP_KEYWORDS	Hemostasis	5	0.721501	0.0434076	Cpb2, Fgb, Thbd, Pros1, F2	687	44	22680	3.75149	1	0.22729	45.3123
UP_KEYWORDS	Blood coagulation	5	0.721501	0.0434076	Cpb2, Fgb, Thbd, Pros1, F2	687	44	22680	3.75149	1	0.22729	45.3123
GOTERM_BP_DIRECT	GO:0007599~hemostasis	5	0.721501	0.0697551	Cpb2, Fgb, Thbd, Pros1, F2	614	46	18082	3.20103	1	0.696278	72.6909
GOTERM_BP_DIRECT	GO:0007596~blood coagulation	6	0.865801	0.156189	Cpb2, Fgb, Thbd, Pros1, F2, C3	614	84	18082	2.10354	1	0.893708	95.2569
Annotation Cluster 17	Enrichment Score: 1.9744456202494776
Category	Term	Count	%	PValue	Genes	List Total	Pop Hits	Pop Total	Fold Enrichment	Bonferroni	Benjamini	FDR
GOTERM_CC_DIRECT	GO:0016327~apicolateral plasma membrane	6	0.865801	0.00052	Krt8, Cldn5, Thbd, Cldn3, Cldn8, Ocln	654	21	19662	8.58978	0.191677	0.0100819	0.725392
GOTERM_BP_DIRECT	GO:0016338~calcium-independent cell-cell adhesion via plasma membrane cell-adhesion molecules	6	0.865801	0.00109593	Cldn2, Cldn5, Cldn3, Cldn8, Cldn1, Cldn23	614	24	18082	7.36238	0.959179	0.0733287	1.94907
UP_KEYWORDS	Tight junction	9	1.2987	0.00361332	Cldn2, Cldn5, Rab13, Pard3b, Cldn3, Cldn8, Ocln, Cldn1, Cldn23	687	83	22680	3.57973	0.704739	0.0352432	4.80373
GOTERM_CC_DIRECT	GO:0005923~bicellular tight junction	12	1.7316	0.00432138	Cldn2, Cldn5, Rab13, Cdh5, Pard3b, Cldn3, Rap2b, Rap2c, Cldn8, Ocln, Cldn1, Cldn23	654	131	19662	2.75397	0.829884	0.0507626	5.88013
KEGG_PATHWAY	mmu04530:Tight junction	10	1.443	0.00984594	Cldn2, Cldn5, Rab13, Cldn3, Cldn8, Ocln, Cldn1, Src, Ppp2r2b, Cldn23	310	90	7691	2.75663	0.907877	0.167592	11.9971
KEGG_PATHWAY	mmu04514:Cell adhesion molecules (CAMs)	14	2.0202	0.0132776	Cldn5, Sdc3, Cldn8, Icam1, Ocln, Cldn1, Cldn2, Vcam1, Cdh5, Cldn3, H2-Q6, Cd34, Cldn23, Itga6	310	162	7691	2.14405	0.960098	0.193261	15.8561
KEGG_PATHWAY	mmu04670:Leukocyte transendothelial migration	11	1.5873	0.0200065	Cldn2, Cldn5, Vcam1, Cdh5, Cldn3, Cldn8, Ocln, Icam1, Msn, Cldn1, Cldn23	310	118	7691	2.31277	0.99233	0.237064	22.9738
KEGG_PATHWAY	mmu05160:Hepatitis C	11	1.5873	0.0467457	Cldn2, Cldn5, Egf, Cldn3, Cldn8, Ocln, Cdkn1a, Cldn1, Ppp2r2b, Ifit1, Cldn23	310	136	7691	2.00667	0.99999	0.358375	46.1159
GOTERM_BP_DIRECT	GO:0070830~bicellular tight junction assembly	4	0.577201	0.0620921	Rab13, Cldn3, Ocln, Cldn1	614	27	18082	4.36289	1	0.67144	68.3581
GOTERM_CC_DIRECT	GO:0016328~lateral plasma membrane	4	0.577201	0.266555	Rab13, Cldn3, Ocln, Cldn1	654	54	19662	2.22698	1	0.722162	98.6936
Annotation Cluster 18	Enrichment Score: 1.8346004461498333
Category	Term	Count	%	PValue	Genes	List Total	Pop Hits	Pop Total	Fold Enrichment	Bonferroni	Benjamini	FDR
GOTERM_BP_DIRECT	GO:0006833~water transport	5	0.721501	0.00171923	Aqp4, Cftr, Aqp7, Pdpn, Aqp1	614	16	18082	9.20297	0.993391	0.0955119	3.04154
GOTERM_MF_DIRECT	GO:0015250~water channel activity	4	0.577201	0.00838335	Aqp4, Aqp7, Pdpn, Aqp1	587	13	17446	9.1448	0.999346	0.367637	12.2493
GOTERM_BP_DIRECT	GO:0070295~renal water absorption	3	0.4329	0.0157188	Aqp4, Aqp7, Aqp1	614	6	18082	14.7248	1	0.367189	24.7535
GOTERM_MF_DIRECT	GO:0015254~glycerol channel activity	3	0.4329	0.04239	Aqp4, Aqp7, Aqp1	587	10	17446	8.91618	1	0.592724	48.9471
GOTERM_BP_DIRECT	GO:0009992~cellular water homeostasis	3	0.4329	0.0699138	Aqp4, Aqp7, Aqp1	614	13	18082	6.79604	1	0.695092	72.7744
Annotation Cluster 19	Enrichment Score: 1.8242491814419397
Category	Term	Count	%	PValue	Genes	List Total	Pop Hits	Pop Total	Fold Enrichment	Bonferroni	Benjamini	FDR
KEGG_PATHWAY	mmu00601:Glycosphingolipid biosynthesis - lacto and neolacto series	6	0.865801	0.0033233	Fut1, St3gal4, B4galt1, B3galt5, B3galt1, St3gal3	310	26	7691	5.72531	0.551681	0.125155	4.2084
GOTERM_BP_DIRECT	GO:0006486~protein glycosylation	10	1.443	0.0171769	Fut1, St3gal4, B4galt1, Galnt7, B3galt5, B3galnt1, Galnt9, Galnt18, B3galt1, St3gal3	614	116	18082	2.53875	1	0.376458	26.7295
UP_KEYWORDS	Glycosyltransferase	14	2.0202	0.0198874	Fut1, St3gal4, Alg5, Ugt1a1, B4galt1, B3galt5, Galnt7, Ugt1a6a, Galnt9, B3galnt1, Large, Galnt18, B3galt1, St3gal3	687	225	22680	2.05415	0.998852	0.136848	23.9052
GOTERM_MF_DIRECT	GO:0016757~transferase activity, transferring glycosyl groups	14	2.0202	0.0237206	St3gal4, Alg5, Ugt1a1, B4galt1, B3galt5, Galnt7, Ugt1a6a, Galnt9, B3galnt1, Large, Galnt18, Chpf, B3galt1, St3gal3	587	208	17446	2.00043	1	0.513745	31.107
GOTERM_MF_DIRECT	GO:0008378~galactosyltransferase activity	4	0.577201	0.028089	B4galt1, B3galt5, B3galnt1, B3galt1	587	20	17446	5.94412	1	0.528573	35.7394
Annotation Cluster 20	Enrichment Score: 1.8127280583885201
Category	Term	Count	%	PValue	Genes	List Total	Pop Hits	Pop Total	Fold Enrichment	Bonferroni	Benjamini	FDR
GOTERM_BP_DIRECT	GO:0042953~lipoprotein transport	5	0.721501	0.00171923	Msr1, Cd36, Apobec1, Apob, Apoc2	614	16	18082	9.20297	0.993391	0.0955119	3.04154
GOTERM_BP_DIRECT	GO:0006898~receptor-mediated endocytosis	7	1.0101	0.0157495	Ldlrad3, Msr1, Ifitm3, Cd36, Apob, Apoe, Hsph1	614	60	18082	3.43578	1	0.364911	24.7957
GOTERM_BP_DIRECT	GO:0010886~positive regulation of cholesterol storage	3	0.4329	0.0215162	Msr1, Cd36, Apob	614	7	18082	12.6212	1	0.432491	32.3242
GOTERM_BP_DIRECT	GO:0030301~cholesterol transport	4	0.577201	0.0287686	Cftr, Msr1, Cd36, Apob	614	20	18082	5.8899	1	0.491243	40.7843
GOTERM_BP_DIRECT	GO:0010744~positive regulation of macrophage derived foam cell differentiation	3	0.4329	0.0515315	Msr1, Cd36, Apob	614	11	18082	8.03168	1	0.625808	61.3143
Annotation Cluster 21	Enrichment Score: 1.626448045369309
Category	Term	Count	%	PValue	Genes	List Total	Pop Hits	Pop Total	Fold Enrichment	Bonferroni	Benjamini	FDR
GOTERM_BP_DIRECT	GO:0043491~protein kinase B signaling	6	0.865801	0.00876829	Mt3, Zfp36l1, Ccl5, Igf1, Ccl2, Lingo1	614	38	18082	4.64992	1	0.271785	14.6226
GOTERM_BP_DIRECT	GO:0044344~cellular response to fibroblast growth factor stimulus	5	0.721501	0.0178091	Zfp36l1, Ccl5, Star, Ccl2, Cd44	614	30	18082	4.90825	1	0.384516	27.571
GOTERM_BP_DIRECT	GO:0000165~MAPK cascade	6	0.865801	0.0845471	Zfp36l1, Ccl5, Plvap, Ndst1, Efna1, Ccl2	614	69	18082	2.56083	1	0.746051	79.5191
Annotation Cluster 22	Enrichment Score: 1.6118161813492078
Category	Term	Count	%	PValue	Genes	List Total	Pop Hits	Pop Total	Fold Enrichment	Bonferroni	Benjamini	FDR
UP_KEYWORDS	Ion transport	32	4.6176	0.00445072	Slc25a28, Chrna7, Kcnk10, Lrrc8c, Lcn2, Slc38a7, Scn9a, Trpm1, Kcna2, Slc41a2, Slc31a1, Slc6a15, Lrrc8b, Cftr, Slc17a4, Tmem37, Kcnk5, Slc39a11, Tmem38a, Kcnf1, Lrrc55, Aqp4, Aqp7, Asic1, Atox1, Slc12a2, Cnnm1, Slc9a9, Slc6a8, Hcn1, Kcnj8, Kcnj5	687	619	22680	1.70665	0.777591	0.0398138	5.88606
UP_KEYWORDS	Ion channel	17	2.4531	0.0505618	Tmem38a, Lrrc55, Kcnf1, Chrna7, Kcnk10, Lrrc8c, Scn9a, Trpm1, Kcna2, Asic1, Lrrc8b, Cftr, Tmem37, Kcnk5, Hcn1, Kcnj5, Kcnj8	687	336	22680	1.67031	1	0.252798	50.62
GOTERM_BP_DIRECT	GO:0006811~ion transport	28	4.0404	0.0649081	Slc25a28, Chrna7, Lrrc8c, Lcn2, Slc38a7, Scn9a, Trpm1, Kcna2, Slc41a2, Slc31a1, Slc6a15, Lrrc8b, Cftr, Slc17a4, Tmem37, Slc39a11, Tmem38a, Lrrc55, Kcnf1, Asic1, Atox1, Slc12a2, Cnnm1, Slc9a9, Slc6a8, Hcn1, Kcnj8, Kcnj5	614	584	18082	1.41196	1	0.681713	70.0208
Annotation Cluster 23	Enrichment Score: 1.5545874246205729
Category	Term	Count	%	PValue	Genes	List Total	Pop Hits	Pop Total	Fold Enrichment	Bonferroni	Benjamini	FDR
KEGG_PATHWAY	mmu05150:Staphylococcus aureus infection	7	1.0101	0.0143756	Cfb, C1qa, Icam1, C1qb, Cfh, C3, C1qc	310	50	7691	3.47335	0.969489	0.195958	17.0575
UP_KEYWORDS	Complement alternate pathway	3	0.4329	0.0349965	Cfb, Cfh, C3	687	10	22680	9.90393	0.999994	0.196096	38.3978
GOTERM_BP_DIRECT	GO:0006957~complement activation, alternative pathway	3	0.4329	0.043111	Cfb, Cfh, C3	614	10	18082	8.83485	1	0.585405	54.6627
Annotation Cluster 24	Enrichment Score: 1.3675797023690461
Category	Term	Count	%	PValue	Genes	List Total	Pop Hits	Pop Total	Fold Enrichment	Bonferroni	Benjamini	FDR
GOTERM_BP_DIRECT	GO:0035457~cellular response to interferon-alpha	5	0.721501	0.000521	Ifit3b, Ifit3, Star, Ifit2, Ifit1	614	12	18082	12.2706	0.781297	0.0450171	0.931034
UP_KEYWORDS	Antiviral defense	6	0.865801	0.185953	Ifitm1, Ifitm3, Ifit3, Serinc5, Ifit2, Ifit1	687	100	22680	1.98079	1	0.549293	93.9068
UP_KEYWORDS	TPR repeat	4	0.577201	0.8148	Lonrf3, Ifit3, Ifit2, Ifit1	687	144	22680	0.917031	1	0.980144	100
Annotation Cluster 25	Enrichment Score: 1.3430714639942545
Category	Term	Count	%	PValue	Genes	List Total	Pop Hits	Pop Total	Fold Enrichment	Bonferroni	Benjamini	FDR
GOTERM_CC_DIRECT	GO:0034362~low-density lipoprotein particle	5	0.721501	0.000678	Pla2g7, Msr1, Apob, Apoe, Apoc2	654	13	19662	11.5632	0.242342	0.0110396	0.945005
GOTERM_CC_DIRECT	GO:0034363~intermediate-density lipoprotein particle	3	0.4329	0.0103021	Apob, Apoe, Apoc2	654	5	19662	18.0385	0.985526	0.100472	13.4897
GOTERM_BP_DIRECT	GO:0042632~cholesterol homeostasis	7	1.0101	0.0196464	Soat1, Cd24a, Malrd1, Tmem97, Fabp4, Apob, Apoe	614	63	18082	3.27217	1	0.409138	29.9648
UP_KEYWORDS	Chylomicron	3	0.4329	0.0349965	Apob, Apoe, Apoc2	687	10	22680	9.90393	0.999994	0.196096	38.3978
UP_KEYWORDS	VLDL	3	0.4329	0.0419311	Apob, Apoe, Apoc2	687	11	22680	9.00357	0.999999	0.223731	44.1531
GOTERM_CC_DIRECT	GO:0042627~chylomicron	3	0.4329	0.0674377	Apob, Apoe, Apoc2	654	13	19662	6.9379	1	0.37383	62.356
GOTERM_BP_DIRECT	GO:0033344~cholesterol efflux	4	0.577201	0.0678595	Soat1, Apob, Apoe, Apoc2	614	28	18082	4.20707	1	0.692125	71.6746
GOTERM_MF_DIRECT	GO:0017127~cholesterol transporter activity	3	0.4329	0.0886439	Star, Apob, Apoe	587	15	17446	5.94412	1	0.782472	76.3244
UP_KEYWORDS	Lipid transport	6	0.865801	0.115046	Osbpl6, Ano7, Star, Apob, Apoe, Apoc2	687	85	22680	2.33034	1	0.418384	81.0271
GOTERM_CC_DIRECT	GO:0034361~very-low-density lipoprotein particle	3	0.4329	0.12999	Apob, Apoe, Apoc2	654	19	19662	4.74698	1	0.532043	85.7521
GOTERM_BP_DIRECT	GO:0006869~lipid transport	7	1.0101	0.175288	Osbpl6, Abca8b, Ano7, Star, Apob, Apoe, Apoc2	614	111	18082	1.85718	1	0.912281	96.8552
GOTERM_BP_DIRECT	GO:0008203~cholesterol metabolic process	5	0.721501	0.356657	Soat1, Star, Apob, Apoe, Sqle	614	89	18082	1.65447	1	0.988876	99.9636
