# Supplementary material for: Destabilization of β Cell FIT2 by saturated fatty acids alter lipid droplet numbers and contribute to ER stress and diabetes
Source: Proc Natl Acad Sci U S A. 2022 Mar 7;119(11):e2113074119. doi: 10.1073/pnas.2113074119 (PMC8931238; doi:10.1073/pnas.2113074119)
Supplement: Supplementary File [file pnas.2113074119.sd03.xlsx]

## Sheet: Downregulated genes
Supplementary Dataset 3: Down-regulated genes in KO as compared to FL islets.
Ensembl gene ID	Gene Symbol	FL expression (FPKM)	KO expression (FPKM)	log2(fold change)	qvalue	significance
ENSMUSG00000000202.9	Btbd17	19.5555	14.158	-0.46596	0.0036194	yes
ENSMUSG00000000214.11	Th	27.1358	17.9634	-0.595141	0.00857737	yes
ENSMUSG00000000276.11	Dgke	8.09429	6.7714	-0.25745	0.0368456	yes
ENSMUSG00000000317.11	Bcl6b	7.88779	5.33225	-0.564877	0.000749167	yes
ENSMUSG00000000489.6	Pdgfb	8.8416	6.68109	-0.404224	0.000749167	yes
ENSMUSG00000000605.8	Clcn4	23.8748	19.7479	-0.27379	0.00554275	yes
ENSMUSG00000000794.9	Kcnn3	4.47279	3.13389	-0.51322	0.000749167	yes
ENSMUSG00000000838.17	Fmr1	23.3936	18.1982	-0.362316	0.00200061	yes
ENSMUSG00000000861.15	Bcl11a	2.00502	1.00452	-0.997102	0.000749167	yes
ENSMUSG00000001017.15	Chtop	58.1584	48.0498	-0.275456	0.0217138	yes
ENSMUSG00000001020.8	S100a4	39.7017	27.1684	-0.547274	0.00200061	yes
ENSMUSG00000001025.8	S100a6	151.188	76.6428	-0.980117	0.000749167	yes
ENSMUSG00000001143.13	Lman2l	34.0111	26.6548	-0.351613	0.0177381	yes
ENSMUSG00000001566.9	Mnx1	11.0115	7.69829	-0.5164	0.000749167	yes
ENSMUSG00000001622.15	Csn3	1.78407	0.449203	-1.98973	0.000749167	yes
ENSMUSG00000001630.13	Stk38l	9.68055	7.81429	-0.308975	0.0185091	yes
ENSMUSG00000001670.13	Tat	25.6737	10.3953	-1.30435	0.000749167	yes
ENSMUSG00000001767.5	Crnkl1	12.2426	9.97978	-0.294829	0.013749	yes
ENSMUSG00000001774.7	Chordc1	44.1062	35.972	-0.294108	0.00643675	yes
ENSMUSG00000001827.11	Folr1	32.4674	19.3845	-0.744089	0.000749167	yes
ENSMUSG00000001891.16	Ugp2	38.3589	30.983	-0.308085	0.0260408	yes
ENSMUSG00000001911.16	Nfix	5.02633	3.32836	-0.594693	0.0260408	yes
ENSMUSG00000001995.8	Sipa1l2	3.14062	2.61812	-0.262516	0.0473948	yes
ENSMUSG00000002006.12	Pdzd4	10.2766	8.49167	-0.275244	0.0160375	yes
ENSMUSG00000002032.16	Tmem25	6.56546	5.0074	-0.390835	0.000749167	yes
ENSMUSG00000002058.13	Unc119	13.1803	10.4599	-0.333516	0.0241631	yes
ENSMUSG00000002265.16	Peg3	219.189	140.647	-0.640094	0.0036194	yes
ENSMUSG00000002266.16	Zim1	13.8505	6.89885	-1.00551	0.000749167	yes
ENSMUSG00000002625.9	Akap8l	16.2608	11.8124	-0.461105	0.000749167	yes
ENSMUSG00000002799.5	Jag2	7.37604	4.0363	-0.869812	0.000749167	yes
ENSMUSG00000002820.5	Atg4d	18.549	14.8634	-0.319575	0.0332248	yes
ENSMUSG00000002957.11	Ap2a2	43.8167	34.3155	-0.352618	0.0263092	yes
ENSMUSG00000003031.14	Cdkn1b	47.4867	31.2686	-0.60281	0.000749167	yes
ENSMUSG00000003228.8	Grk5	25.4211	14.9581	-0.765098	0.000749167	yes
ENSMUSG00000003379.7	Cd79a	2.8851	1.61346	-0.838464	0.000749167	yes
ENSMUSG00000003865.15	Gys1	9.65645	5.61531	-0.782127	0.000749167	yes
ENSMUSG00000003868.13	Ruvbl2	26.9357	20.587	-0.387787	0.000749167	yes
ENSMUSG00000003929.10	Zfp81	2.98922	2.44691	-0.288811	0.0343735	yes
ENSMUSG00000003949.16	Hlf	8.5177	5.16658	-0.721254	0.0114235	yes
ENSMUSG00000003955.7	Fam162a	69.8104	47.633	-0.55148	0.000749167	yes
ENSMUSG00000003992.14	Ssbp2	15.8299	12.4166	-0.350377	0.0251173	yes
ENSMUSG00000004099.15	Dnmt1	6.28876	5.24156	-0.26278	0.0232152	yes
ENSMUSG00000004151.16	Etv1	10.2428	7.77974	-0.396822	0.0195149	yes
ENSMUSG00000004347.16	Pde1c	5.99838	2.97146	-1.0134	0.000749167	yes
ENSMUSG00000004462.6	Tbccd1	11.7386	9.86813	-0.250409	0.0392167	yes
ENSMUSG00000004500.8	Zfp324	6.67451	5.5162	-0.274987	0.0244705	yes
ENSMUSG00000004791.6	Pgf	4.272	3.08801	-0.468232	0.0133627	yes
ENSMUSG00000004864.12	Mapk13	3.74021	2.3399	-0.676672	0.00256248	yes
ENSMUSG00000004936.8	Map2k1	48.8926	37.1095	-0.397827	0.0013958	yes
ENSMUSG00000005045.16	Chd5	8.21431	4.88544	-0.74965	0.000749167	yes
ENSMUSG00000005148.7	Klf5	5.36102	3.9911	-0.425719	0.0141479	yes
ENSMUSG00000005371.14	Fbxo11	30.3896	23.7273	-0.357033	0.0359827	yes
ENSMUSG00000005373.13	Mlxipl	41.9132	17.2268	-1.28275	0.000749167	yes
ENSMUSG00000005447.12	Pafah1b3	31.3588	25.3687	-0.305824	0.022318	yes
ENSMUSG00000005533.10	Igf1r	36.7645	27.6235	-0.412416	0.0386982	yes
ENSMUSG00000005640.11	Insrr	39.8285	15.377	-1.37302	0.000749167	yes
ENSMUSG00000005667.8	Mthfd2	148.97	99.2296	-0.586175	0.03951	yes
ENSMUSG00000005936.18	Kctd20	44.5008	33.7611	-0.398468	0.0370968	yes
ENSMUSG00000005973.6	Rcn1	16.6799	13.5097	-0.304117	0.00598003	yes
ENSMUSG00000006315.9	Tmem147	115.083	89.1023	-0.369137	0.000749167	yes
ENSMUSG00000006378.13	Gcat	60.5853	49.2096	-0.300027	0.013749	yes
ENSMUSG00000006435.15	Neurl1a	8.75369	5.37388	-0.703927	0.000749167	yes
ENSMUSG00000006494.11	Pdk1	35.7804	21.809	-0.714248	0.0098127	yes
ENSMUSG00000006546.3	Cryba2	17.5998	10.5389	-0.739829	0.000749167	yes
ENSMUSG00000006586.15	Runx1t1	9.33721	5.29904	-0.817261	0.0114235	yes
ENSMUSG00000006705.12	Pknox1	11.3344	8.66135	-0.388043	0.000749167	yes
ENSMUSG00000007411.15	Mark3	28.33	21.8959	-0.371668	0.000749167	yes
ENSMUSG00000007613.15	Tgfbr1	30.77	22.935	-0.423972	0.000749167	yes
ENSMUSG00000007817.14	Zmiz1	22.8388	17.888	-0.352493	0.0479499	yes
ENSMUSG00000007836.6	Hnrnpa0	53.5385	44.0584	-0.281158	0.00598003	yes
ENSMUSG00000008153.11	Clstn3	8.49452	5.74523	-0.564167	0.00643675	yes
ENSMUSG00000009075.2	Cabp7	65.0136	36.5702	-0.830073	0.000749167	yes
ENSMUSG00000009246.14	Trpm5	233.315	71.9441	-1.69733	0.000749167	yes
ENSMUSG00000009394.13	Syn2	24.7571	15.4051	-0.684434	0.000749167	yes
ENSMUSG00000009621.18	Vav2	3.32934	1.93267	-0.784636	0.0208533	yes
ENSMUSG00000009772.15	Nuak2	4.39639	3.28901	-0.418666	0.0036194	yes
ENSMUSG00000010086.17	Rnf112	1.43007	0.631366	-1.17954	0.00463576	yes
ENSMUSG00000010175.13	Prox1	11.7623	9.4046	-0.322737	0.00200061	yes
ENSMUSG00000010505.15	Myt1	26.87	17.5151	-0.617398	0.0318092	yes
ENSMUSG00000010755.17	Cars	52.9415	40.4781	-0.38726	0.0359827	yes
ENSMUSG00000011148.13	Adssl1	4.12178	2.74338	-0.587317	0.0013958	yes
ENSMUSG00000011171.11	Vipr2	7.25641	4.25988	-0.768441	0.0110507	yes
ENSMUSG00000011427.16	Zfp790	9.38377	7.57026	-0.309825	0.0170658	yes
ENSMUSG00000011751.16	Sptbn4	18.0794	13.4777	-0.423776	0.0013958	yes
ENSMUSG00000011752.6	Pgam1	30.8709	21.9908	-0.489346	0.000749167	yes
ENSMUSG00000012296.15	Tjap1	6.72682	5.54165	-0.279607	0.0452879	yes
ENSMUSG00000013076.15	Amotl1	9.56709	7.30285	-0.389621	0.000749167	yes
ENSMUSG00000013419.6	Zfp651	8.83462	6.70624	-0.397663	0.000749167	yes
ENSMUSG00000013822.6	Elof1	72.4334	61.1953	-0.243234	0.0318092	yes
ENSMUSG00000013846.9	St3gal1	5.66038	3.59778	-0.65379	0.000749167	yes
ENSMUSG00000013921.15	Clip3	42.8515	28.9454	-0.566015	0.0220056	yes
ENSMUSG00000014074.17	Rnf168	13.7769	11.4041	-0.272708	0.0473948	yes
ENSMUSG00000014329.14	Bicc1	5.43734	4.30266	-0.337673	0.00554275	yes
ENSMUSG00000014402.14	Tsg101	43.0357	33.2847	-0.370674	0.0110507	yes
ENSMUSG00000014773.13	Dll1	5.63249	2.81767	-0.999272	0.00256248	yes
ENSMUSG00000014907.9	Naf1	7.01153	5.39074	-0.379246	0.00598003	yes
ENSMUSG00000015002.16	Efr3a	46.6022	35.994	-0.372642	0.0013958	yes
ENSMUSG00000015476.6	Prrt1	3.55697	2.0298	-0.809311	0.0013958	yes
ENSMUSG00000015501.10	Hivep2	5.73476	4.34589	-0.400081	0.000749167	yes
ENSMUSG00000015536.14	Mocs2	64.0072	50.06	-0.354575	0.00773668	yes
ENSMUSG00000015568.15	Lpl	80.6046	55.0809	-0.549311	0.000749167	yes
ENSMUSG00000015757.10	Ppil4	14.8201	12.0272	-0.301256	0.0192079	yes
ENSMUSG00000015829.13	Tnr	16.0314	7.93871	-1.01392	0.000749167	yes
ENSMUSG00000015937.14	H2afy	143.7	88.7691	-0.694929	0.000749167	yes
ENSMUSG00000015968.16	Cacna1d	14.192	11.3108	-0.327387	0.0114235	yes
ENSMUSG00000016200.13	Syt14	20.2536	14.5765	-0.47454	0.000749167	yes
ENSMUSG00000016255.5	Tubb1	15.9592	9.93608	-0.683643	0.000749167	yes
ENSMUSG00000016552.13	Foxred2	10.1685	6.97081	-0.544709	0.000749167	yes
ENSMUSG00000016946.5	Kctd5	10.9831	9.01873	-0.284294	0.0332248	yes
ENSMUSG00000017390.15	Aldoc	26.5509	15.7411	-0.754221	0.000749167	yes
ENSMUSG00000017485.10	Top2b	19.2446	14.9825	-0.36118	0.0386982	yes
ENSMUSG00000017688.14	Hnf4g	2.38887	1.63069	-0.550846	0.0126468	yes
ENSMUSG00000017756.8	Slc12a7	31.9629	19.7396	-0.695309	0.000749167	yes
ENSMUSG00000017764.2	Zswim1	9.04001	7.23527	-0.321278	0.0217138	yes
ENSMUSG00000018102.4	Hist1h2bc	94.3081	79.7037	-0.242734	0.0310145	yes
ENSMUSG00000018126.15	Baiap2l2	1.79283	0.657409	-1.44737	0.000749167	yes
ENSMUSG00000018199.8	Trove2	16.9088	13.6024	-0.313915	0.00256248	yes
ENSMUSG00000018362.14	Kpna2	39.6009	26.9874	-0.553244	0.000749167	yes
ENSMUSG00000018377.10	Vezf1	23.127	18.9751	-0.285468	0.00554275	yes
ENSMUSG00000018401.17	Mtmr4	17.377	13.5169	-0.362412	0.01528	yes
ENSMUSG00000018451.6	6330403K07Rik	7.89068	4.81122	-0.713746	0.000749167	yes
ENSMUSG00000018476.7	Kdm6b	14.6474	11.6761	-0.327086	0.00309676	yes
ENSMUSG00000018796.12	Acsl1	12.2391	8.58317	-0.511914	0.0482369	yes
ENSMUSG00000018822.7	Sfrp5	18.6003	14.9401	-0.316137	0.00598003	yes
ENSMUSG00000018846.8	Pank3	35.5695	28.0582	-0.342217	0.000749167	yes
ENSMUSG00000018865.8	Sult4a1	6.16224	2.96433	-1.05575	0.000749167	yes
ENSMUSG00000018906.14	P4ha2	36.1865	18.796	-0.945029	0.000749167	yes
ENSMUSG00000018920.11	Cxcl16	34.1315	17.7363	-0.944403	0.000749167	yes
ENSMUSG00000019055.15	Plod1	17.3339	14.1053	-0.29736	0.0133627	yes
ENSMUSG00000019194.14	Scn1b	9.955	4.22524	-1.23639	0.000749167	yes
ENSMUSG00000019429.7	Ffar3	7.06185	3.68466	-0.938516	0.000749167	yes
ENSMUSG00000019726.10	Lyst	4.72115	3.65578	-0.368959	0.0013958	yes
ENSMUSG00000019794.13	Katna1	37.9281	31.2175	-0.28091	0.0110507	yes
ENSMUSG00000019806.13	Aig1	61.1738	47.8482	-0.354447	0.00896951	yes
ENSMUSG00000019822.12	Smpd2	15.4471	11.4892	-0.427054	0.00643675	yes
ENSMUSG00000019838.10	Slc16a10	61.3285	47.6984	-0.362617	0.000749167	yes
ENSMUSG00000019864.13	Rtn4ip1	7.55415	5.48403	-0.462032	0.000749167	yes
ENSMUSG00000019878.7	Hsf2	14.4625	11.1732	-0.372279	0.000749167	yes
ENSMUSG00000019900.17	Rfx6	33.7613	26.0028	-0.376706	0.000749167	yes
ENSMUSG00000019916.14	P4ha1	106.932	59.5574	-0.84434	0.000749167	yes
ENSMUSG00000019933.7	Mrln	62.4979	41.0065	-0.607954	0.000749167	yes
ENSMUSG00000019943.9	Atp2b1	39.5897	32.7589	-0.273242	0.0170658	yes
ENSMUSG00000019961.16	Tmpo	43.5632	34.8693	-0.321151	0.00200061	yes
ENSMUSG00000020003.15	Pex7	45.6213	34.3065	-0.411225	0.0370968	yes
ENSMUSG00000020024.6	Cep83	10.2903	8.00656	-0.362032	0.00256248	yes
ENSMUSG00000020032.14	Nuak1	12.2628	7.69399	-0.672485	0.0173841	yes
ENSMUSG00000020069.16	Hnrnph3	33.0539	23.123	-0.515491	0.000749167	yes
ENSMUSG00000020086.6	H2afy2	16.2143	11.8269	-0.455192	0.000749167	yes
ENSMUSG00000020092.8	Pald1	1.43139	1.0853	-0.399327	0.0357597	yes
ENSMUSG00000020097.14	Sgpl1	65.08	52.0345	-0.322745	0.0214883	yes
ENSMUSG00000020098.6	Pcbd1	148.901	121.29	-0.295896	0.00309676	yes
ENSMUSG00000020134.13	Peli1	8.64609	6.98527	-0.307733	0.013749	yes
ENSMUSG00000020137.4	Thap2	6.11026	4.84035	-0.336121	0.0126468	yes
ENSMUSG00000020182.16	Ddc	226.611	169.046	-0.422804	0.0248012	yes
ENSMUSG00000020183.11	Cpm	8.36833	4.44693	-0.912129	0.000749167	yes
ENSMUSG00000020212.13	Mdm1	12.0279	8.60783	-0.482662	0.000749167	yes
ENSMUSG00000020248.18	Nfyb	17.7223	13.5057	-0.392002	0.0198511	yes
ENSMUSG00000020273.13	Papolg	6.66099	4.93452	-0.432827	0.000749167	yes
ENSMUSG00000020277.9	Pfkl	88.1708	43.8367	-1.00816	0.000749167	yes
ENSMUSG00000020290.14	Xpo1	39.8535	32.3013	-0.303115	0.0407992	yes
ENSMUSG00000020300.14	Cpeb4	29.4684	23.1705	-0.346877	0.0281885	yes
ENSMUSG00000020331.9	Hcn2	17.8975	12.6793	-0.497283	0.000749167	yes
ENSMUSG00000020376.16	Rnf130	326.122	230.385	-0.501367	0.000749167	yes
ENSMUSG00000020387.15	Jade2	18.4836	14.4377	-0.356398	0.000749167	yes
ENSMUSG00000020393.16	Kremen1	8.58797	7.27359	-0.239649	0.0400399	yes
ENSMUSG00000020407.13	Upp1	40.1514	25.8969	-0.632668	0.000749167	yes
ENSMUSG00000020453.17	Patz1	17.4071	12.2398	-0.508091	0.00256248	yes
ENSMUSG00000020472.14	Zkscan17	13.8428	10.533	-0.394215	0.01528	yes
ENSMUSG00000020476.14	Dbnl	35.2612	28.9047	-0.286781	0.00857737	yes
ENSMUSG00000020519.5	Sap30l	32.3819	26.5408	-0.286975	0.0173841	yes
ENSMUSG00000020520.14	Galnt10	15.4706	12.643	-0.291192	0.00256248	yes
ENSMUSG00000020528.14	Prpsap2	19.441	15.1824	-0.356701	0.0198511	yes
ENSMUSG00000020572.7	Nampt	41.2841	31.6163	-0.384917	0.000749167	yes
ENSMUSG00000020576.9	Nbas	30.1813	24.1799	-0.31985	0.00200061	yes
ENSMUSG00000020598.15	Nrcam	6.13933	3.16511	-0.955826	0.000749167	yes
ENSMUSG00000020608.6	Smc6	20.3821	15.9685	-0.352075	0.000749167	yes
ENSMUSG00000020614.13	Fam20a	8.29462	6.20048	-0.419794	0.0167432	yes
ENSMUSG00000020629.12	Adi1	313.48	258.404	-0.278746	0.0392167	yes
ENSMUSG00000020646.16	Mboat2	44.5671	32.6424	-0.449234	0.000749167	yes
ENSMUSG00000020647.9	Ncoa1	24.6753	19.1831	-0.363234	0.000749167	yes
ENSMUSG00000020657.15	Dnajc27	7.1277	5.79758	-0.297986	0.0126468	yes
ENSMUSG00000020664.9	Dld	58.5319	47.5577	-0.299543	0.0041442	yes
ENSMUSG00000020719.14	Ddx5	290.722	218.845	-0.409733	0.0254445	yes
ENSMUSG00000020732.13	Rab37	68.3494	36.8087	-0.892882	0.000749167	yes
ENSMUSG00000020785.17	Camkk1	2.20035	1.42253	-0.62927	0.0208533	yes
ENSMUSG00000020788.15	Atp2a3	239.616	177.211	-0.435256	0.010664	yes
ENSMUSG00000020790.14	Ankfy1	16.9491	13.5085	-0.327335	0.00730962	yes
ENSMUSG00000020814.13	Mxra7	5.7673	4.20462	-0.45592	0.022318	yes
ENSMUSG00000020821.17	Kif1c	25.8893	21.3317	-0.279356	0.022318	yes
ENSMUSG00000020848.7	Doc2b	1.84353	0.804981	-1.19545	0.000749167	yes
ENSMUSG00000020949.8	Fkbp3	62.5822	49.8195	-0.329041	0.00896951	yes
ENSMUSG00000020954.15	Strn3	31.214	24.2778	-0.362554	0.000749167	yes
ENSMUSG00000020982.8	Nemf	12.8858	10.2792	-0.326052	0.0013958	yes
ENSMUSG00000021047.6	Nova1	1.46344	1.04353	-0.487887	0.0036194	yes
ENSMUSG00000021048.6	Mthfd1	42.5992	34.9176	-0.286872	0.00643675	yes
ENSMUSG00000021051.9	Ppp2r5e	17.5692	14.2545	-0.301632	0.00463576	yes
ENSMUSG00000021061.15	Sptb	1.90809	1.20292	-0.665595	0.00256248	yes
ENSMUSG00000021065.15	Fut8	12.3694	10.3885	-0.25179	0.0386982	yes
ENSMUSG00000021071.15	Trim9	2.41722	1.88381	-0.359694	0.0229349	yes
ENSMUSG00000021102.3	Glrx5	89.8992	60.7604	-0.565177	0.000749167	yes
ENSMUSG00000021112.8	Mpp5	11.4408	8.99286	-0.347335	0.000749167	yes
ENSMUSG00000021113.4	Snapc1	16.4526	13.6958	-0.264575	0.0312964	yes
ENSMUSG00000021115.14	Vrk1	8.10732	6.20047	-0.386847	0.000749167	yes
ENSMUSG00000021136.13	Smoc1	2.94143	2.00398	-0.553648	0.000749167	yes
ENSMUSG00000021144.14	Mta1	46.8677	35.3003	-0.408912	0.000749167	yes
ENSMUSG00000021149.7	Gtpbp4	28.9844	23.6163	-0.295495	0.00643675	yes
ENSMUSG00000021198.16	Unc79	6.85888	4.07644	-0.750664	0.02577	yes
ENSMUSG00000021211.3	Akr1c12	33.2157	22.1794	-0.582641	0.000749167	yes
ENSMUSG00000021213.11	Akr1c13	39.7041	27.4654	-0.531672	0.000749167	yes
ENSMUSG00000021215.14	Net1	8.17098	6.48016	-0.334481	0.00554275	yes
ENSMUSG00000021217.7	Tshz3	8.54691	5.82772	-0.552471	0.000749167	yes
ENSMUSG00000021221.15	Dpf3	3.17427	1.77914	-0.835245	0.0195149	yes
ENSMUSG00000021256.5	Vash1	3.56932	2.54256	-0.489365	0.00309676	yes
ENSMUSG00000021264.11	Yy1	36.8468	29.864	-0.303131	0.0426637	yes
ENSMUSG00000021265.3	Slc25a29	11.1949	7.8073	-0.519951	0.000749167	yes
ENSMUSG00000021286.7	Zfyve21	38.547	28.4584	-0.437763	0.000749167	yes
ENSMUSG00000021357.13	Exoc2	15.8099	13.3283	-0.246334	0.0288498	yes
ENSMUSG00000021377.14	Dek	35.6356	27.4313	-0.377494	0.0235661	yes
ENSMUSG00000021416.11	Eci3	1.13974	0.582988	-0.967172	0.0098127	yes
ENSMUSG00000021496.12	Pcbd2	50.8276	39.1773	-0.375594	0.00256248	yes
ENSMUSG00000021510.10	Zfp729a	5.29571	3.98	-0.412057	0.000749167	yes
ENSMUSG00000021589.12	Rhobtb3	13.3346	8.43082	-0.66143	0.000749167	yes
ENSMUSG00000021591.7	Glrx	47.6497	36.3252	-0.391497	0.000749167	yes
ENSMUSG00000021613.8	Hapln1	3.5579	2.21698	-0.682431	0.000749167	yes
ENSMUSG00000021669.14	Col4a3bp	30.8324	24.9985	-0.302602	0.00938831	yes
ENSMUSG00000021681.8	Aggf1	23.8937	19.4878	-0.294058	0.00598003	yes
ENSMUSG00000021716.14	Srek1ip1	16.3433	11.4319	-0.515634	0.0051069	yes
ENSMUSG00000021719.8	Rgs7bp	4.94604	2.81898	-0.811099	0.000749167	yes
ENSMUSG00000021728.7	Emb	365.562	293.603	-0.316249	0.0310145	yes
ENSMUSG00000021733.9	Slc4a7	58.9882	33.41	-0.820146	0.000749167	yes
ENSMUSG00000021752.12	Kctd6	12.2304	9.9039	-0.304398	0.0275502	yes
ENSMUSG00000021775.10	Nr1d2	42.4622	34.0975	-0.316514	0.00554275	yes
ENSMUSG00000021803.9	Cdhr1	38.5844	25.893	-0.575457	0.000749167	yes
ENSMUSG00000021816.10	Ppp3cb	67.6633	50.0764	-0.43424	0.000749167	yes
ENSMUSG00000021866.15	Anxa11	25.2634	20.8064	-0.280023	0.0188652	yes
ENSMUSG00000021876.14	Rnase4	584.35	386.254	-0.597282	0.000749167	yes
ENSMUSG00000021945.8	Zmym2	18.3825	14.4222	-0.350043	0.000749167	yes
ENSMUSG00000021947.10	Cryl1	19.7728	10.2318	-0.950461	0.000749167	yes
ENSMUSG00000021974.14	Fgf9	9.23598	5.44677	-0.761862	0.0381575	yes
ENSMUSG00000021993.9	Mipep	12.8334	10.1594	-0.337093	0.00200061	yes
ENSMUSG00000022000.10	Zc3h13	8.29419	6.78393	-0.289981	0.00598003	yes
ENSMUSG00000022016.15	Akap11	33.6009	27.9114	-0.267644	0.0263092	yes
ENSMUSG00000022026.6	Olfm4	4.12254	2.99507	-0.460941	0.021201	yes
ENSMUSG00000022040.7	Ephx2	1.68709	0.956813	-0.818232	0.000749167	yes
ENSMUSG00000022048.8	Dpysl2	12.3362	8.15648	-0.596881	0.000749167	yes
ENSMUSG00000022075.6	Rhobtb2	4.30269	3.41798	-0.332095	0.00730962	yes
ENSMUSG00000022110.13	Sucla2	54.5538	45.2355	-0.270227	0.0195149	yes
ENSMUSG00000022141.6	Nipbl	14.2578	11.748	-0.279332	0.00818075	yes
ENSMUSG00000022179.4	4931414P19Rik	3.85771	3.08025	-0.324697	0.0424756	yes
ENSMUSG00000022195.6	6030458C11Rik	9.27851	7.57256	-0.293113	0.0098127	yes
ENSMUSG00000022199.10	Slc22a17	13.9118	11.5477	-0.268704	0.0305056	yes
ENSMUSG00000022208.11	Jph4	2.55668	1.83945	-0.474992	0.00857737	yes
ENSMUSG00000022210.6	Dhrs4	23.3467	16.3816	-0.511147	0.000749167	yes
ENSMUSG00000022211.8	Lrrc16b	7.53188	4.44107	-0.762102	0.000749167	yes
ENSMUSG00000022240.9	Ctnnd2	8.54939	6.24157	-0.453912	0.000749167	yes
ENSMUSG00000022261.5	Sdc2	34.0636	23.6311	-0.527545	0.00689099	yes
ENSMUSG00000022263.9	Trio	13.2109	10.7363	-0.299229	0.0051069	yes
ENSMUSG00000022280.8	Rnf19a	9.51759	7.56993	-0.330315	0.0013958	yes
ENSMUSG00000022292.15	Rrm2b	34.907	25.2252	-0.468651	0.0202288	yes
ENSMUSG00000022299.8	Slc25a32	9.49654	7.86753	-0.27149	0.0452879	yes
ENSMUSG00000022307.15	Oxr1	29.6418	23.1004	-0.359717	0.00200061	yes
ENSMUSG00000022315.3	Slc30a8	293.3	171.247	-0.776299	0.000749167	yes
ENSMUSG00000022332.7	Khdrbs3	57.6071	49.39	-0.222028	0.0455021	yes
ENSMUSG00000022336.2	Eif3e	126.772	106.209	-0.255326	0.0192079	yes
ENSMUSG00000022353.9	Mtss1	20.8546	16.6381	-0.32587	0.0013958	yes
ENSMUSG00000022361.14	Zhx1	23.7633	19.6479	-0.27436	0.0465879	yes
ENSMUSG00000022371.15	Col14a1	1.06507	0.698917	-0.607755	0.0177381	yes
ENSMUSG00000022387.16	Brd1	22.3792	17.6072	-0.345992	0.0051069	yes
ENSMUSG00000022390.10	Zc3h7b	28.1755	23.3322	-0.272121	0.013749	yes
ENSMUSG00000022391.15	Rangap1	68.924	55.1641	-0.321276	0.00309676	yes
ENSMUSG00000022436.15	Sh3bp1	6.80435	2.96434	-1.19875	0.000749167	yes
ENSMUSG00000022450.5	Ndufa6	247.145	206.163	-0.26157	0.0156742	yes
ENSMUSG00000022456.15	Marc1	7.38143	4.0871	-0.852821	0.000749167	yes
ENSMUSG00000022464.13	Slc38a4	126.08	97.8229	-0.366097	0.00730962	yes
ENSMUSG00000022466.5	Rpap3	9.28466	7.52255	-0.303627	0.021201	yes
ENSMUSG00000022490.6	Ppp1r1a	179.89	99.7031	-0.851407	0.000749167	yes
ENSMUSG00000022508.5	Bcl6	2.9754	2.10392	-0.500005	0.000749167	yes
ENSMUSG00000022556.9	Hsf1	14.7896	11.7537	-0.331468	0.0041442	yes
ENSMUSG00000022575.4	Gsdmd	2.10114	1.48344	-0.502229	0.0362714	yes
ENSMUSG00000022656.15	Pvrl3	78.1173	49.6699	-0.653271	0.000749167	yes
ENSMUSG00000022722.18	Arl6	30.291	24.4084	-0.311514	0.0445021	yes
ENSMUSG00000022744.12	Cldnd1	74.694	52.1082	-0.519481	0.00896951	yes
ENSMUSG00000022780.5	Mfi2	7.51938	2.436	-1.6261	0.000749167	yes
ENSMUSG00000022789.14	Dnm1l	27.5514	23.4922	-0.229947	0.0392167	yes
ENSMUSG00000022797.15	Tfrc	53.7116	38.7841	-0.469767	0.000749167	yes
ENSMUSG00000022811.16	Zfp148	23.9961	19.3851	-0.307851	0.00896951	yes
ENSMUSG00000022865.13	Cxadr	15.4921	12.5346	-0.305616	0.0400399	yes
ENSMUSG00000022883.10	Robo1	15.5605	10.3643	-0.586274	0.000749167	yes
ENSMUSG00000022972.9	1110004E09Rik	55.6703	41.84	-0.412026	0.00896951	yes
ENSMUSG00000023026.15	Dip2b	5.69144	4.6316	-0.297283	0.00643675	yes
ENSMUSG00000023089.12	Ndufa5	203.774	158.711	-0.360566	0.00463576	yes
ENSMUSG00000023118.15	Sympk	45.9366	36.0929	-0.347928	0.0217138	yes
ENSMUSG00000023140.4	Reg2	333.482	249.613	-0.417917	0.0205258	yes
ENSMUSG00000023150.14	Ivns1abp	89.8532	75.6119	-0.248956	0.0402941	yes
ENSMUSG00000023175.15	Bsg	459.759	341.991	-0.426919	0.00598003	yes
ENSMUSG00000023232.17	Serinc2	7.95372	4.75686	-0.741621	0.000749167	yes
ENSMUSG00000023236.7	Scg5	704.365	516.748	-0.446862	0.0013958	yes
ENSMUSG00000023387.7	Kcnk16	113.197	89.5452	-0.338147	0.000749167	yes
ENSMUSG00000023456.14	Tpi1	267.851	161.174	-0.732815	0.000749167	yes
ENSMUSG00000023827.8	Agpat4	12.8365	9.10562	-0.495419	0.0181399	yes
ENSMUSG00000023911.12	Flywch2	11.3757	7.63706	-0.574869	0.0041442	yes
ENSMUSG00000023915.4	Tnfrsf21	19.1214	14.2175	-0.427522	0.000749167	yes
ENSMUSG00000023927.15	Satb1	8.36204	5.55197	-0.590856	0.00200061	yes
ENSMUSG00000023932.8	Cdc5l	21.5759	18.3839	-0.230978	0.037381	yes
ENSMUSG00000023938.7	Aars2	4.67223	3.71529	-0.330638	0.0177381	yes
ENSMUSG00000023951.16	Vegfa	204.932	140.579	-0.54376	0.0272357	yes
ENSMUSG00000023959.8	Clic5	5.74268	4.15786	-0.465883	0.000749167	yes
ENSMUSG00000023960.13	Enpp5	164.248	127.362	-0.366938	0.00200061	yes
ENSMUSG00000023994.13	Nfya	8.94786	6.78281	-0.399658	0.0332248	yes
ENSMUSG00000024036.15	Slc37a1	25.2581	21.5946	-0.226072	0.0493378	yes
ENSMUSG00000024039.14	Cbs	36.5308	15.029	-1.28136	0.0149448	yes
ENSMUSG00000024044.16	Epb41l3	87.776	72.4368	-0.277103	0.0310145	yes
ENSMUSG00000024059.9	Clip4	4.5763	3.48175	-0.394369	0.00598003	yes
ENSMUSG00000024063.12	Lbh	32.3553	24.7051	-0.38919	0.000749167	yes
ENSMUSG00000024070.15	Prkd3	4.05765	3.20416	-0.340701	0.00554275	yes
ENSMUSG00000024072.8	Yipf4	65.2492	49.38	-0.402032	0.000749167	yes
ENSMUSG00000024084.7	Qpct	4.99026	3.18219	-0.649092	0.000749167	yes
ENSMUSG00000024085.13	Man2a1	15.0757	11.1998	-0.42875	0.03951	yes
ENSMUSG00000024095.15	Hnrnpll	24.3092	20.2793	-0.261498	0.0170658	yes
ENSMUSG00000024109.18	Nrxn1	24.1454	13.9037	-0.796279	0.0232152	yes
ENSMUSG00000024114.14	Prss41	5.35013	3.12881	-0.773958	0.000749167	yes
ENSMUSG00000024120.12	Lrpprc	38.8026	28.9322	-0.423479	0.000749167	yes
ENSMUSG00000024122.16	Pdpk1	26.4868	22.0425	-0.264985	0.0226278	yes
ENSMUSG00000024146.9	Cript	68.679	55.621	-0.304239	0.0251173	yes
ENSMUSG00000024201.12	Kdm4b	19.0503	11.9428	-0.673676	0.0205258	yes
ENSMUSG00000024208.15	Uqcc2	402.741	328.285	-0.294903	0.0114235	yes
ENSMUSG00000024219.15	Anks1	15.8809	12.7397	-0.317961	0.0013958	yes
ENSMUSG00000024234.6	Mtpap	14.3687	11.9888	-0.261232	0.0307611	yes
ENSMUSG00000024247.14	Pkdcc	126.245	83.8151	-0.59095	0.000749167	yes
ENSMUSG00000024258.3	Polr2d	25.3264	20.4299	-0.309961	0.0251173	yes
ENSMUSG00000024259.8	Slc25a46	27.5802	23.374	-0.23873	0.0266153	yes
ENSMUSG00000024276.6	Zfp397	9.39154	7.36617	-0.350446	0.000749167	yes
ENSMUSG00000024290.8	Rock1	25.9204	20.7533	-0.320743	0.000749167	yes
ENSMUSG00000024298.14	Zfp871	18.1219	12.6005	-0.524246	0.00200061	yes
ENSMUSG00000024304.14	Cdh2	38.5411	28.3222	-0.444462	0.000749167	yes
ENSMUSG00000024317.14	Rnf138	14.7323	11.915	-0.306198	0.00730962	yes
ENSMUSG00000024383.8	Map3k2	14.5187	10.5168	-0.465208	0.000749167	yes
ENSMUSG00000024384.3	Iws1	4.99503	4.21726	-0.244185	0.0357597	yes
ENSMUSG00000024431.14	Nr3c1	32.912	27.2305	-0.273388	0.0281885	yes
ENSMUSG00000024462.17	Gabbr1	12.0839	8.09869	-0.577323	0.0455021	yes
ENSMUSG00000024491.15	Rbm27	10.6134	8.91986	-0.250801	0.0232152	yes
ENSMUSG00000024527.9	Afg3l2	30.6283	24.2825	-0.334953	0.000749167	yes
ENSMUSG00000024539.17	Ptpn2	30.3378	25.0307	-0.27742	0.0294483	yes
ENSMUSG00000024548.11	Setbp1	3.21813	2.51419	-0.356125	0.000749167	yes
ENSMUSG00000024576.14	Csnk1a1	162.126	127.857	-0.342582	0.0226278	yes
ENSMUSG00000024590.8	Lmnb1	5.97855	4.49044	-0.41294	0.00309676	yes
ENSMUSG00000024601.8	Isoc1	84.6853	61.7565	-0.455521	0.000749167	yes
ENSMUSG00000024614.6	Tmx3	29.8143	23.8759	-0.320449	0.00256248	yes
ENSMUSG00000024640.9	Psat1	39.5474	29.0836	-0.443376	0.00896951	yes
ENSMUSG00000024665.7	Fads2	5.89373	4.53479	-0.378143	0.0248012	yes
ENSMUSG00000024736.14	Tmem132a	4.25806	2.77082	-0.619885	0.000749167	yes
ENSMUSG00000024743.14	Syt7	60.0994	49.5036	-0.279816	0.0323456	yes
ENSMUSG00000024780.6	Cdc37l1	25.2292	20.851	-0.274978	0.0122459	yes
ENSMUSG00000024789.12	Jak2	19.3637	16.0625	-0.269657	0.0118406	yes
ENSMUSG00000024805.15	Pcgf5	29.2359	23.5435	-0.312416	0.0036194	yes
ENSMUSG00000024855.9	Pacs1	11.4779	9.34134	-0.297153	0.0051069	yes
ENSMUSG00000024856.10	Cdk2ap2	72.5978	59.2336	-0.293511	0.00896951	yes
ENSMUSG00000024899.6	Papss2	245.667	173.3	-0.50343	0.000749167	yes
ENSMUSG00000024908.14	Ppp6r3	33.4687	27.6161	-0.277302	0.0114235	yes
ENSMUSG00000024913.16	Lrp5	9.74641	6.68768	-0.543365	0.000749167	yes
ENSMUSG00000024962.13	Vegfb	54.7679	44.6551	-0.294504	0.00730962	yes
ENSMUSG00000024968.13	Rcor2	7.14422	3.96138	-0.850771	0.0167432	yes
ENSMUSG00000024975.12	Pdcd4	92.2866	69.3353	-0.41253	0.0145436	yes
ENSMUSG00000025024.6	Smndc1	22.6958	18.1484	-0.322589	0.00463576	yes
ENSMUSG00000025035.8	Arl3	94.6407	76.6715	-0.30377	0.0036194	yes
ENSMUSG00000025038.7	Efhc2	4.00343	3.13912	-0.350874	0.0386982	yes
ENSMUSG00000025076.9	Casp7	5.58621	3.68728	-0.599312	0.000749167	yes
ENSMUSG00000025092.6	Hspa12a	13.1321	6.48424	-1.01809	0.000749167	yes
ENSMUSG00000025103.8	Btbd1	48.6589	35.9255	-0.437695	0.0323456	yes
ENSMUSG00000025127.15	Gcgr	17.6456	11.8475	-0.574734	0.000749167	yes
ENSMUSG00000025196.4	Cpn1	52.723	38.9082	-0.438358	0.000749167	yes
ENSMUSG00000025199.16	Chuk	43.5571	33.0785	-0.397015	0.0232152	yes
ENSMUSG00000025240.8	Sacm1l	65.6629	50.4504	-0.380211	0.000749167	yes
ENSMUSG00000025280.7	Polr3a	8.65499	7.33547	-0.238643	0.0424756	yes
ENSMUSG00000025321.14	Itgb8	5.13262	2.0852	-1.29951	0.000749167	yes
ENSMUSG00000025323.9	Sp4	5.29641	3.83042	-0.467511	0.000749167	yes
ENSMUSG00000025372.16	Baiap2	7.19861	4.43488	-0.698821	0.000749167	yes
ENSMUSG00000025375.15	Aatk	23.1373	8.20357	-1.49589	0.000749167	yes
ENSMUSG00000025422.8	Agap2	1.10906	0.718949	-0.625375	0.00309676	yes
ENSMUSG00000025425.17	St8sia5	28.5302	23.2331	-0.296309	0.00730962	yes
ENSMUSG00000025465.12	Echs1	48.8017	36.5413	-0.417403	0.0248012	yes
ENSMUSG00000025468.14	Caly	2.25807	1.39826	-0.69146	0.010664	yes
ENSMUSG00000025477.13	Inpp5a	34.9137	23.8155	-0.551896	0.00730962	yes
ENSMUSG00000025504.12	Eps8l2	42.4413	25.4476	-0.737939	0.00554275	yes
ENSMUSG00000025558.15	Dock9	7.50129	5.58679	-0.425119	0.000749167	yes
ENSMUSG00000025571.13	Tnrc6c	6.95966	5.7525	-0.274828	0.022318	yes
ENSMUSG00000025582.4	Nptx1	2.86585	1.87682	-0.610674	0.000749167	yes
ENSMUSG00000025584.17	Pde8a	32.6792	25.964	-0.331862	0.0220056	yes
ENSMUSG00000025612.5	Bach1	16.6504	14.1797	-0.231722	0.0445021	yes
ENSMUSG00000025630.8	Hprt	163.412	128.486	-0.346902	0.000749167	yes
ENSMUSG00000025777.8	Gdap1	40.7038	33.0876	-0.298875	0.0323456	yes
ENSMUSG00000025825.12	Iscu	75.0464	54.182	-0.469969	0.0041442	yes
ENSMUSG00000025871.18	4833439L19Rik	119.541	96.6608	-0.306499	0.0357597	yes
ENSMUSG00000025889.13	Snca	3.45203	2.44032	-0.500373	0.0426637	yes
ENSMUSG00000025893.7	Kbtbd3	3.57786	2.63633	-0.440567	0.0198511	yes
ENSMUSG00000025898.5	Cwf19l2	7.94539	6.49517	-0.290752	0.0214883	yes
ENSMUSG00000025931.15	Paqr8	2.62415	1.64672	-0.67225	0.000749167	yes
ENSMUSG00000025932.14	Eya1	6.33482	3.18053	-0.994036	0.000749167	yes
ENSMUSG00000025958.14	Creb1	19.0876	14.4972	-0.396858	0.000749167	yes
ENSMUSG00000025977.15	Boll	1.56209	0.0535197	-4.86727	0.000749167	yes
ENSMUSG00000025981.13	Coq10b	29.2079	22.2368	-0.393405	0.000749167	yes
ENSMUSG00000026072.12	Il1r1	244.35	137.1	-0.833728	0.000749167	yes
ENSMUSG00000026090.16	2010300C02Rik	4.47779	2.94126	-0.60635	0.000749167	yes
ENSMUSG00000026110.15	Mgat4a	3.18328	2.2313	-0.512632	0.0318092	yes
ENSMUSG00000026163.17	Sphkap	73.6539	56.9749	-0.370436	0.0232152	yes
ENSMUSG00000026187.8	Xrcc5	29.2793	24.8803	-0.234877	0.0349978	yes
ENSMUSG00000026303.6	Mlph	3.50093	0.994878	-1.81515	0.000749167	yes
ENSMUSG00000026304.13	Rab17	2.3864	0.770662	-1.63067	0.000749167	yes
ENSMUSG00000026347.13	Tmem163	66.7639	36.7885	-0.859815	0.000749167	yes
ENSMUSG00000026409.14	Pfkfb2	29.4042	20.4835	-0.521563	0.000749167	yes
ENSMUSG00000026434.12	Nucks1	37.5661	29.2699	-0.36001	0.00689099	yes
ENSMUSG00000026455.14	Klhl12	16.879	14.3934	-0.229823	0.0488095	yes
ENSMUSG00000026463.17	Atp2b4	10.2648	6.11982	-0.746142	0.000749167	yes
ENSMUSG00000026473.15	Glul	573.481	320.554	-0.839176	0.0013958	yes
ENSMUSG00000026475.7	Rgs16	8.89487	4.71163	-0.916747	0.000749167	yes
ENSMUSG00000026526.14	Fh1	87.1672	55.1262	-0.661046	0.00857737	yes
ENSMUSG00000026568.6	Mpc2	79.824	63.4778	-0.33057	0.0235661	yes
ENSMUSG00000026609.15	Ush2a	2.99082	1.75942	-0.765444	0.00938831	yes
ENSMUSG00000026610.13	Esrrg	5.20404	3.62669	-0.520978	0.000749167	yes
ENSMUSG00000026617.15	Bpnt1	118.435	92.5729	-0.35543	0.0381575	yes
ENSMUSG00000026640.12	Plxna2	9.14118	7.45448	-0.294273	0.0226278	yes
ENSMUSG00000026643.16	Nmt2	23.8375	17.4402	-0.45082	0.000749167	yes
ENSMUSG00000026664.7	Phyh	120.131	99.7577	-0.268107	0.0370968	yes
ENSMUSG00000026667.14	Uhmk1	36.6342	29.8291	-0.296472	0.00818075	yes
ENSMUSG00000026696.15	Vamp4	73.9759	55.4964	-0.414661	0.000749167	yes
ENSMUSG00000026773.19	Pfkfb3	9.71656	5.78934	-0.747048	0.000749167	yes
ENSMUSG00000026797.16	Stxbp1	108.616	82.8191	-0.391206	0.0013958	yes
ENSMUSG00000026805.14	Barhl1	1.00993	0.235278	-2.10182	0.000749167	yes
ENSMUSG00000026811.18	St6galnac6	15.628	9.91272	-0.65678	0.000749167	yes
ENSMUSG00000026827.12	Gpd2	30.8971	15.8117	-0.966476	0.000749167	yes
ENSMUSG00000026879.14	Gsn	96.4561	66.1454	-0.544231	0.000749167	yes
ENSMUSG00000026883.17	Dab2ip	14.9685	8.95372	-0.741369	0.0036194	yes
ENSMUSG00000026904.17	Slc4a10	18.8565	10.7305	-0.813342	0.000749167	yes
ENSMUSG00000026980.15	Ly75	1.464	0.919698	-0.670679	0.000749167	yes
ENSMUSG00000026989.5	Dapl1	15.8613	3.04073	-2.38302	0.000749167	yes
ENSMUSG00000026991.20	Pkp4	64.7763	44.9301	-0.527784	0.000749167	yes
ENSMUSG00000027004.3	Frzb	116.163	80.1419	-0.535528	0.000749167	yes
ENSMUSG00000027035.10	Cers6	12.9343	10.582	-0.289591	0.0445021	yes
ENSMUSG00000027162.7	Lin7c	65.8523	54.6354	-0.269399	0.0149448	yes
ENSMUSG00000027164.8	Traf6	20.4383	17.316	-0.239169	0.0326348	yes
ENSMUSG00000027166.14	Dnajc24	68.8455	38.6907	-0.831378	0.000749167	yes
ENSMUSG00000027167.11	Elp4	21.2459	15.8452	-0.42314	0.00857737	yes
ENSMUSG00000027168.21	Pax6	173.744	115.695	-0.586635	0.00200061	yes
ENSMUSG00000027170.12	Eif3m	111.505	93.7769	-0.2498	0.0405109	yes
ENSMUSG00000027180.12	Fbxo3	42.8867	33.8766	-0.340242	0.00200061	yes
ENSMUSG00000027193.12	Api5	47.9254	38.6453	-0.310497	0.016397	yes
ENSMUSG00000027201.16	Myef2	16.7619	13.3166	-0.331959	0.00598003	yes
ENSMUSG00000027223.15	Mapk8ip1	64.5941	52.5947	-0.296485	0.00773668	yes
ENSMUSG00000027313.3	Chac1	57.7576	46.7362	-0.305469	0.0013958	yes
ENSMUSG00000027398.13	Il1b	12.7801	3.27568	-1.96404	0.000749167	yes
ENSMUSG00000027400.11	Pdyn	12.4035	3.50343	-1.82391	0.000749167	yes
ENSMUSG00000027434.11	Nkx2-2	135.432	89.1247	-0.60367	0.0013958	yes
ENSMUSG00000027457.15	Snph	25.5669	18.5304	-0.46438	0.000749167	yes
ENSMUSG00000027475.9	Kif3b	15.0607	12.6555	-0.251023	0.0167432	yes
ENSMUSG00000027487.11	Cdk5rap1	6.63034	4.92628	-0.428586	0.00730962	yes
ENSMUSG00000027520.15	Zdbf2	11.7432	6.50968	-0.851173	0.000749167	yes
ENSMUSG00000027544.16	Nfatc2	8.15526	5.7685	-0.499533	0.000749167	yes
ENSMUSG00000027581.12	Stmn3	24.3887	20.2149	-0.270791	0.0405109	yes
ENSMUSG00000027599.9	Armc1	22.8181	19.2901	-0.242318	0.0318092	yes
ENSMUSG00000027690.13	Slc2a2	235.115	140.171	-0.746183	0.000749167	yes
ENSMUSG00000027709.9	Mccc1	18.8066	13.8685	-0.439427	0.01528	yes
ENSMUSG00000027748.11	Trpc4	2.53599	0.410585	-2.6268	0.000749167	yes
ENSMUSG00000027765.6	P2ry1	18.3978	10.9199	-0.752578	0.000749167	yes
ENSMUSG00000027770.5	Dhx36	20.2619	15.829	-0.356199	0.0226278	yes
ENSMUSG00000027799.12	Nbea	21.567	16.0788	-0.423664	0.000749167	yes
ENSMUSG00000027804.13	Ppid	28.3339	22.1574	-0.354742	0.0437086	yes
ENSMUSG00000027823.9	Gmps	15.1513	11.7029	-0.372571	0.000749167	yes
ENSMUSG00000027835.11	Pdcd10	34.8392	26.2456	-0.408635	0.0130117	yes
ENSMUSG00000027858.13	Tspan2	32.5698	23.7815	-0.453694	0.0241631	yes
ENSMUSG00000027905.15	Ddx20	7.89962	6.47072	-0.287859	0.0294483	yes
ENSMUSG00000027947.11	Il6ra	21.9211	17.7155	-0.307304	0.00857737	yes
ENSMUSG00000027952.16	Pmvk	25.3267	20.5667	-0.300347	0.0460464	yes
ENSMUSG00000027984.8	Hadh	325.178	249.379	-0.382889	0.00463576	yes
ENSMUSG00000027994.14	Ccdc109b	18.0466	9.00496	-1.00294	0.000749167	yes
ENSMUSG00000028020.16	Glrb	26.0188	18.6138	-0.483184	0.00730962	yes
ENSMUSG00000028024.14	Enpep	17.6237	11.0137	-0.678222	0.000749167	yes
ENSMUSG00000028041.17	Adam15	31.5873	20.1261	-0.650274	0.00598003	yes
ENSMUSG00000028053.13	Ash1l	16.2324	13.3355	-0.283602	0.0310145	yes
ENSMUSG00000028080.15	Lrba	24.474	19.7198	-0.311609	0.0118406	yes
ENSMUSG00000028098.13	Rnf115	81.242	64.6387	-0.329828	0.00309676	yes
ENSMUSG00000028127.10	Abcd3	98.323	80.5855	-0.28701	0.0205258	yes
ENSMUSG00000028138.8	Adh5	83.2763	66.4197	-0.326295	0.0428884	yes
ENSMUSG00000028152.10	Tspan5	116.545	90.8113	-0.359948	0.0202288	yes
ENSMUSG00000028273.15	Pdlim5	14.0655	11.3919	-0.304146	0.00689099	yes
ENSMUSG00000028274.17	Rngtt	10.4956	8.03092	-0.386149	0.0013958	yes
ENSMUSG00000028289.12	Epha7	2.54321	1.43481	-0.825791	0.00689099	yes
ENSMUSG00000028291.7	Akirin2	41.2237	34.7132	-0.247986	0.0312964	yes
ENSMUSG00000028330.8	Ncbp1	40.0459	31.3885	-0.351419	0.0397665	yes
ENSMUSG00000028357.12	Kif12	19.9193	15.5156	-0.360447	0.0173841	yes
ENSMUSG00000028358.15	Zfp618	6.85125	3.16961	-1.11206	0.0036194	yes
ENSMUSG00000028382.15	Ptbp3	114.879	78.0217	-0.558164	0.0340923	yes
ENSMUSG00000028412.17	Slc44a1	43.5775	34.4393	-0.339528	0.000749167	yes
ENSMUSG00000028419.5	Chmp5	137.146	109.521	-0.324511	0.000749167	yes
ENSMUSG00000028444.17	Cntfr	55.8514	28.2543	-0.983121	0.000749167	yes
ENSMUSG00000028445.7	Enho	120.067	89.5351	-0.423313	0.000749167	yes
ENSMUSG00000028458.12	Tesk1	34.3961	27.6967	-0.312535	0.0229349	yes
ENSMUSG00000028476.13	Reck	2.78687	1.84731	-0.59322	0.0013958	yes
ENSMUSG00000028514.15	Usp24	13.5969	11.0941	-0.293485	0.00554275	yes
ENSMUSG00000028525.16	Pde4b	24.3287	15.682	-0.633547	0.000749167	yes
ENSMUSG00000028527.18	Ak4	4.31487	1.38497	-1.63946	0.000749167	yes
ENSMUSG00000028563.16	Tm2d1	65.5263	46.706	-0.488464	0.000749167	yes
ENSMUSG00000028576.12	Ift74	17.9089	13.9042	-0.365155	0.0400399	yes
ENSMUSG00000028578.8	Caap1	8.50349	6.7392	-0.335479	0.0217138	yes
ENSMUSG00000028587.18	Orc1	1.15294	0.117077	-3.29979	0.0102638	yes
ENSMUSG00000028645.11	Slc2a1	47.8578	30.2707	-0.660832	0.000749167	yes
ENSMUSG00000028661.8	Epha8	1.21856	0.697229	-0.805472	0.000749167	yes
ENSMUSG00000028680.14	Plk3	47.5504	35.5933	-0.417854	0.000749167	yes
ENSMUSG00000028753.12	Vwa5b1	1.23722	0.345551	-1.84014	0.000749167	yes
ENSMUSG00000028789.16	Azin2	4.5306	3.1931	-0.504745	0.0402941	yes
ENSMUSG00000028865.13	Cd164l2	7.95255	5.7577	-0.465925	0.0229349	yes
ENSMUSG00000028869.13	Gnl2	30.3939	21.8358	-0.477082	0.000749167	yes
ENSMUSG00000028878.11	Fam76a	36.281	25.0335	-0.535356	0.0263092	yes
ENSMUSG00000028909.17	Ptpru	24.9082	15.6362	-0.671733	0.0428884	yes
ENSMUSG00000028926.15	Cdk14	13.3487	10.893	-0.293292	0.0192079	yes
ENSMUSG00000028944.14	Prkag2	43.3836	31.0932	-0.480552	0.0266153	yes
ENSMUSG00000028986.12	Klhl7	69.7481	47.5086	-0.553964	0.000749167	yes
ENSMUSG00000028988.13	Ctnnbip1	33.0161	12.5269	-1.39814	0.000749167	yes
ENSMUSG00000029086.15	Prom1	57.1541	34.313	-0.736103	0.000749167	yes
ENSMUSG00000029120.10	Ppp2r2c	3.30428	2.06154	-0.680615	0.000749167	yes
ENSMUSG00000029121.15	Crmp1	10.6878	8.55133	-0.321747	0.0437086	yes
ENSMUSG00000029128.12	Rab28	65.6737	53.2745	-0.30187	0.0013958	yes
ENSMUSG00000029162.15	Khk	36.9792	25.047	-0.562075	0.000749167	yes
ENSMUSG00000029173.12	Sepsecs	25.4735	18.883	-0.431909	0.000749167	yes
ENSMUSG00000029238.11	Clock	24.4167	20.6432	-0.242205	0.0460464	yes
ENSMUSG00000029246.14	Ppat	19.9323	13.07	-0.60885	0.0036194	yes
ENSMUSG00000029260.15	Ugt2b34	127.306	68.1613	-0.901279	0.000749167	yes
ENSMUSG00000029273.10	Sult1d1	25.7428	15.6672	-0.716421	0.000749167	yes
ENSMUSG00000029287.14	Tgfbr3	4.89997	3.91471	-0.323866	0.00598003	yes
ENSMUSG00000029313.18	Aff1	16.0623	13.6383	-0.236019	0.0323456	yes
ENSMUSG00000029326.13	Enoph1	15.5983	12.9337	-0.270253	0.0332248	yes
ENSMUSG00000029348.11	Asphd2	2.34818	1.18236	-0.989878	0.02577	yes
ENSMUSG00000029406.15	Pitpnm2	43.093	20.9903	-1.03773	0.000749167	yes
ENSMUSG00000029433.14	Diablo	50.1035	38.9471	-0.363398	0.0381575	yes
ENSMUSG00000029438.9	Bcl7a	8.43955	7.0128	-0.267176	0.0335259	yes
ENSMUSG00000029455.14	Aldh2	50.1679	38.7004	-0.374417	0.0205258	yes
ENSMUSG00000029563.16	Foxp2	1.04008	0.522057	-0.994412	0.000749167	yes
ENSMUSG00000029576.17	Radil	2.32808	0.970581	-1.26222	0.0346861	yes
ENSMUSG00000029603.15	Dtx1	7.10935	4.51135	-0.656157	0.0498635	yes
ENSMUSG00000029644.7	Pdx1	81.4999	58.897	-0.468604	0.000749167	yes
ENSMUSG00000029664.10	Tfpi2	7.94994	5.01728	-0.664039	0.0316074	yes
ENSMUSG00000029769.16	Ccdc136	7.67373	4.36515	-0.813896	0.0498635	yes
ENSMUSG00000029776.11	Hibadh	70.927	58.759	-0.271524	0.0241631	yes
ENSMUSG00000029777.10	Gars	186.672	146.544	-0.349177	0.0013958	yes
ENSMUSG00000029780.14	Nt5c3	114.153	88.708	-0.363834	0.0254445	yes
ENSMUSG00000029781.7	Fkbp9	143.159	101.345	-0.498347	0.000749167	yes
ENSMUSG00000029819.6	Npy	17.1325	11.3698	-0.591532	0.000749167	yes
ENSMUSG00000029823.16	Luc7l2	34.1815	26.2912	-0.378634	0.000749167	yes
ENSMUSG00000029864.7	Gstk1	10.3961	7.91494	-0.393388	0.0305056	yes
ENSMUSG00000029875.4	Ccdc184	6.56823	4.33206	-0.60045	0.000749167	yes
ENSMUSG00000029923.4	Rab19	6.66481	4.32152	-0.625024	0.000749167	yes
ENSMUSG00000029999.14	Tgfa	5.75056	3.07194	-0.904553	0.000749167	yes
ENSMUSG00000030017.2	Reg3g	27.4928	17.1328	-0.68229	0.000749167	yes
ENSMUSG00000030030.5	1700003E16Rik	1.17011	0.71205	-0.716589	0.0141479	yes
ENSMUSG00000030057.15	Cnbp	322.267	267.428	-0.269106	0.0445021	yes
ENSMUSG00000030087.11	Klf15	4.25271	2.85761	-0.573576	0.000749167	yes
ENSMUSG00000030110.13	Ret	50.1396	29.1965	-0.780155	0.000749167	yes
ENSMUSG00000030134.11	Rasgef1a	1.79743	1.16397	-0.626879	0.00309676	yes
ENSMUSG00000030287.15	Itpr2	9.0093	3.7644	-1.259	0.000749167	yes
ENSMUSG00000030302.16	Atp2b2	7.36539	5.05808	-0.542172	0.000749167	yes
ENSMUSG00000030306.14	Tmtc1	6.54907	4.54632	-0.526592	0.02577	yes
ENSMUSG00000030376.7	Slc8a2	1.68162	0.8819	-0.931163	0.000749167	yes
ENSMUSG00000030406.7	Gipr	8.85196	5.10504	-0.794076	0.000749167	yes
ENSMUSG00000030409.15	Dmpk	111.561	66.1192	-0.754695	0.0167432	yes
ENSMUSG00000030410.16	Dmwd	19.9396	14.6986	-0.439955	0.0318092	yes
ENSMUSG00000030411.15	Nova2	1.51215	1.17423	-0.364884	0.0167432	yes
ENSMUSG00000030469.10	Zfp719	12.5424	9.07861	-0.466267	0.00256248	yes
ENSMUSG00000030499.9	Kctd15	10.4597	7.51816	-0.47639	0.0013958	yes
ENSMUSG00000030509.17	Asb7	9.82207	7.33651	-0.420934	0.0321014	yes
ENSMUSG00000030513.14	Pcsk6	33.228	23.4074	-0.505437	0.02577	yes
ENSMUSG00000030533.15	Unc45a	36.0412	25.5156	-0.498266	0.0381575	yes
ENSMUSG00000030539.13	Sema4b	17.5621	14.3035	-0.2961	0.0036194	yes
ENSMUSG00000030543.10	Mesp2	1.31813	0.834718	-0.659129	0.01528	yes
ENSMUSG00000030647.8	Ndufc2	203.741	155.691	-0.388055	0.000749167	yes
ENSMUSG00000030654.9	Arl6ip1	81.7446	61.5829	-0.408594	0.0110507	yes
ENSMUSG00000030657.11	Xylt1	1.79539	1.42357	-0.334781	0.013749	yes
ENSMUSG00000030660.9	Pik3c2a	33.3595	25.123	-0.409089	0.00463576	yes
ENSMUSG00000030662.9	Ipo5	48.668	41.2975	-0.236919	0.0450727	yes
ENSMUSG00000030663.12	1110004F10Rik	62.7453	52.4242	-0.259275	0.0386982	yes
ENSMUSG00000030671.8	Pde3b	65.4543	47.7366	-0.455393	0.0428884	yes
ENSMUSG00000030688.14	Stard10	308.756	209.869	-0.556977	0.000749167	yes
ENSMUSG00000030695.14	Aldoa	1317.65	738.756	-0.834795	0.000749167	yes
ENSMUSG00000030704.14	Rab6a	64.9269	52.8654	-0.296493	0.0198511	yes
ENSMUSG00000030718.9	Ppme1	77.0573	55.2803	-0.479166	0.0160375	yes
ENSMUSG00000030720.16	Cln3	65.709	46.4709	-0.499763	0.000749167	yes
ENSMUSG00000030739.18	Myh14	12.0007	6.64522	-0.85273	0.000749167	yes
ENSMUSG00000030747.5	Dgat2	6.33323	3.83943	-0.722049	0.0263092	yes
ENSMUSG00000030753.15	Prkrir	24.991	17.9874	-0.474421	0.000749167	yes
ENSMUSG00000030771.15	Micalcl	2.02259	1.35369	-0.579308	0.00200061	yes
ENSMUSG00000030779.15	Rbbp6	26.4582	17.6078	-0.587505	0.0493378	yes
ENSMUSG00000030787.3	Lyve1	7.96628	3.94554	-1.01368	0.000749167	yes
ENSMUSG00000030814.17	Bcl7c	26.5245	17.5545	-0.595484	0.0051069	yes
ENSMUSG00000030835.6	Nomo1	35.9755	29.8679	-0.268419	0.0133627	yes
ENSMUSG00000030876.7	Mettl9	130.496	104.642	-0.318551	0.0269467	yes
ENSMUSG00000030894.4	Tpp1	30.8479	25.9727	-0.248175	0.0238783	yes
ENSMUSG00000030942.8	Thumpd1	26.953	22.1522	-0.282998	0.00689099	yes
ENSMUSG00000030966.12	Trim21	5.72885	4.47118	-0.35759	0.0118406	yes
ENSMUSG00000030987.4	Stim1	35.6129	28.7606	-0.308307	0.00309676	yes
ENSMUSG00000031007.2	Atp6ap2	270.924	212.22	-0.352326	0.00463576	yes
ENSMUSG00000031021.13	Tmem9b	49.304	32.3361	-0.608558	0.000749167	yes
ENSMUSG00000031024.13	St5	33.3895	21.9663	-0.604101	0.0355183	yes
ENSMUSG00000031066.10	Usp11	10.1973	8.39541	-0.280515	0.0368456	yes
ENSMUSG00000031112.10	Stk26	21.9306	12.3272	-0.831105	0.000749167	yes
ENSMUSG00000031119.4	Gpc4	74.6419	62.5241	-0.255574	0.0232152	yes
ENSMUSG00000031161.15	Hdac6	54.0673	31.9757	-0.757783	0.000749167	yes
ENSMUSG00000031216.13	Stard8	2.01148	1.2008	-0.744256	0.000749167	yes
ENSMUSG00000031255.14	Sytl4	218.87	115.278	-0.924961	0.000749167	yes
ENSMUSG00000031285.14	Dcx	3.29538	2.45494	-0.424756	0.0198511	yes
ENSMUSG00000031327.10	Chic1	59.4302	36.1498	-0.717207	0.000749167	yes
ENSMUSG00000031333.7	Abcb7	16.3855	13.063	-0.32694	0.0041442	yes
ENSMUSG00000031347.12	Cetn2	59.046	46.2519	-0.352326	0.0013958	yes
ENSMUSG00000031352.10	Hccs	16.5841	13.4426	-0.302989	0.0312964	yes
ENSMUSG00000031357.3	Syap1	44.4509	36.3616	-0.289799	0.00554275	yes
ENSMUSG00000031367.15	Ap1s2	89.764	65.3706	-0.457496	0.000749167	yes
ENSMUSG00000031428.11	Zcchc18	61.4227	46.4847	-0.402017	0.000749167	yes
ENSMUSG00000031431.13	Tsc22d3	20.9593	16.4846	-0.346472	0.00309676	yes
ENSMUSG00000031432.3	Prps1	128.531	90.9971	-0.498219	0.000749167	yes
ENSMUSG00000031438.11	Rnf128	48.3097	38.7006	-0.319957	0.00643675	yes
ENSMUSG00000031451.5	Gas6	4.8497	3.73766	-0.37576	0.00857737	yes
ENSMUSG00000031508.13	Ankrd10	12.6802	10.2639	-0.304999	0.00818075	yes
ENSMUSG00000031511.14	Arhgef7	10.8202	9.147	-0.242351	0.0386982	yes
ENSMUSG00000031530.6	Dusp4	9.74817	6.95323	-0.487447	0.000749167	yes
ENSMUSG00000031539.5	Ap3m2	11.9005	10.1018	-0.236411	0.0471469	yes
ENSMUSG00000031555.14	Adam9	29.0563	23.2626	-0.32084	0.0217138	yes
ENSMUSG00000031556.5	Tm2d2	80.5941	66.1696	-0.284505	0.00773668	yes
ENSMUSG00000031557.15	Plekha2	14.0942	8.95847	-0.653781	0.0329698	yes
ENSMUSG00000031561.15	Tenm3	12.9941	9.64072	-0.43064	0.0476829	yes
ENSMUSG00000031565.17	Fgfr1	17.959	12.5897	-0.512461	0.0208533	yes
ENSMUSG00000031583.12	Wrn	5.23702	4.38487	-0.256213	0.0452879	yes
ENSMUSG00000031585.13	Gtf2e2	49.114	36.8786	-0.413352	0.0205258	yes
ENSMUSG00000031592.9	Pcm1	25.0672	20.0799	-0.320046	0.00200061	yes
ENSMUSG00000031595.9	Pdgfrl	6.97663	5.27134	-0.404359	0.00857737	yes
ENSMUSG00000031596.15	Slc7a2	117.735	65.5718	-0.844396	0.000749167	yes
ENSMUSG00000031617.16	Tmem184c	30.0423	21.6494	-0.472665	0.000749167	yes
ENSMUSG00000031618.13	Nr3c2	7.06723	4.92798	-0.520149	0.00554275	yes
ENSMUSG00000031631.15	Cfap97	14.7392	11.5497	-0.351799	0.0279049	yes
ENSMUSG00000031665.6	Sall1	1.30374	0.901874	-0.531658	0.00256248	yes
ENSMUSG00000031701.5	Dnaja2	60.776	50.8781	-0.256459	0.0232152	yes
ENSMUSG00000031703.7	Itfg1	93.6512	72.4936	-0.369443	0.000749167	yes
ENSMUSG00000031758.9	Cdyl2	1.42262	1.12913	-0.333335	0.0392167	yes
ENSMUSG00000031778.12	Cx3cl1	6.73937	4.99689	-0.431581	0.0437086	yes
ENSMUSG00000031805.17	Jak3	4.66808	3.84448	-0.280041	0.0442837	yes
ENSMUSG00000031827.12	Cotl1	59.3443	40.9886	-0.533887	0.000749167	yes
ENSMUSG00000031837.13	Necab2	8.98722	3.29958	-1.44559	0.000749167	yes
ENSMUSG00000031861.15	Lpar2	1.13525	0.866408	-0.38989	0.0460464	yes
ENSMUSG00000031878.17	Nae1	37.4145	30.4568	-0.296835	0.00643675	yes
ENSMUSG00000031955.9	Bcar1	27.4448	21.8726	-0.327407	0.000749167	yes
ENSMUSG00000031980.9	Agt	20.2282	11.004	-0.878337	0.000749167	yes
ENSMUSG00000031983.6	2310022B05Rik	43.3541	33.6563	-0.365291	0.000749167	yes
ENSMUSG00000031987.5	Egln1	41.0728	30.0033	-0.453062	0.000749167	yes
ENSMUSG00000032012.7	Pvrl1	5.20984	2.36645	-1.13852	0.000749167	yes
ENSMUSG00000032014.5	Oaf	9.94055	6.1499	-0.692762	0.000749167	yes
ENSMUSG00000032030.16	Cul5	23.8257	18.2407	-0.385358	0.049095	yes
ENSMUSG00000032051.8	Fdx1	33.7163	25.6882	-0.39234	0.0013958	yes
ENSMUSG00000032058.14	Ppp2r1b	29.0472	22.4135	-0.374029	0.0362714	yes
ENSMUSG00000032066.9	Bco2	1.21563	0.821561	-0.565269	0.049601	yes
ENSMUSG00000032076.18	Cadm1	15.0075	9.31595	-0.687911	0.000749167	yes
ENSMUSG00000032097.9	Ddx6	64.4303	53.113	-0.278676	0.0208533	yes
ENSMUSG00000032114.8	Slc37a4	32.2526	25.2759	-0.351653	0.000749167	yes
ENSMUSG00000032121.8	Tmem218	43.5929	30.2469	-0.527306	0.000749167	yes
ENSMUSG00000032172.7	Olfm2	1.90693	0.865641	-1.13941	0.000749167	yes
ENSMUSG00000032186.14	Tmod2	35.8841	23.6532	-0.601306	0.000749167	yes
ENSMUSG00000032187.16	Smarca4	34.8485	28.7161	-0.279236	0.013749	yes
ENSMUSG00000032224.14	Fam81a	1.74552	0.855409	-1.02897	0.000749167	yes
ENSMUSG00000032244.8	Fem1b	36.8374	27.3872	-0.427667	0.000749167	yes
ENSMUSG00000032253.13	Phip	17.3358	13.3904	-0.372551	0.00598003	yes
ENSMUSG00000032279.10	Idh3a	39.3747	32.4483	-0.279125	0.00857737	yes
ENSMUSG00000032294.16	Pkm	345.435	268.802	-0.361872	0.021201	yes
ENSMUSG00000032308.8	Ulk3	3.26141	2.55107	-0.354389	0.0381575	yes
ENSMUSG00000032324.10	Tspan3	135.474	107.508	-0.333579	0.00256248	yes
ENSMUSG00000032330.6	Cox7a2	171.177	146.197	-0.227581	0.0397665	yes
ENSMUSG00000032340.7	Neo1	26.5985	21.4557	-0.309983	0.00200061	yes
ENSMUSG00000032349.13	Elovl5	89.299	66.8813	-0.41704	0.0263092	yes
ENSMUSG00000032356.12	Rasgrf1	91.9252	53.8503	-0.771506	0.000749167	yes
ENSMUSG00000032358.12	Fam83b	1.21136	0.854444	-0.50357	0.037381	yes
ENSMUSG00000032377.8	Plscr4	1.25551	0.72684	-0.788565	0.0013958	yes
ENSMUSG00000032393.14	Dpp8	47.6453	37.3666	-0.350583	0.000749167	yes
ENSMUSG00000032403.8	2300009A05Rik	61.9217	45.911	-0.431604	0.000749167	yes
ENSMUSG00000032452.12	Clstn2	2.46235	1.67543	-0.55551	0.000749167	yes
ENSMUSG00000032456.13	Nmnat3	10.5028	5.75408	-0.868111	0.000749167	yes
ENSMUSG00000032459.9	Mrps22	13.0301	10.4641	-0.316409	0.0381575	yes
ENSMUSG00000032468.11	Armc8	21.6125	18.1169	-0.254529	0.0254445	yes
ENSMUSG00000032526.10	Deb1	97.9107	81.8728	-0.258081	0.0376469	yes
ENSMUSG00000032536.9	Trak1	22.1107	17.5308	-0.334859	0.000749167	yes
ENSMUSG00000032547.12	Ryk	36.5597	29.4333	-0.312801	0.0442837	yes
ENSMUSG00000032624.15	Eml4	8.37215	6.86224	-0.286919	0.0126468	yes
ENSMUSG00000032727.13	Mier3	5.94079	4.6489	-0.353767	0.0036194	yes
ENSMUSG00000032737.12	Inppl1	15.8996	13.3373	-0.253527	0.0318092	yes
ENSMUSG00000032788.14	Pdxk	13.0661	8.78604	-0.572548	0.000749167	yes
ENSMUSG00000032839.13	Trpc1	14.2855	9.94161	-0.523001	0.0013958	yes
ENSMUSG00000032852.3	Rspo4	19.709	13.066	-0.593032	0.000749167	yes
ENSMUSG00000032875.8	Arhgef17	44.8598	35.6161	-0.332891	0.0434679	yes
ENSMUSG00000032908.9	Sgpp2	18.9745	13.882	-0.450843	0.0036194	yes
ENSMUSG00000032913.13	Lrig2	8.10741	6.34243	-0.354205	0.0110507	yes
ENSMUSG00000032965.10	Ift57	61.0879	47.8252	-0.353114	0.0214883	yes
ENSMUSG00000033054.7	Npat	7.80294	6.4319	-0.278774	0.016397	yes
ENSMUSG00000033055.10	Ankrd54	54.004	38.2229	-0.498629	0.00200061	yes
ENSMUSG00000033065.13	Pfkm	27.3388	22.2385	-0.297894	0.0217138	yes
ENSMUSG00000033111.15	3830406C13Rik	18.0113	14.2957	-0.333322	0.00256248	yes
ENSMUSG00000033186.8	Mzt1	54.7985	41.7737	-0.39154	0.000749167	yes
ENSMUSG00000033228.7	Scaf11	34.3723	27.8721	-0.302424	0.00938831	yes
ENSMUSG00000033295.13	Ptprf	117.394	83.9659	-0.483485	0.000749167	yes
ENSMUSG00000033307.6	Mif	294.097	186.88	-0.65418	0.000749167	yes
ENSMUSG00000033411.16	Ctdspl2	10.7151	8.75827	-0.290921	0.0281885	yes
ENSMUSG00000033430.9	Terf2ip	14.321	12.0669	-0.247074	0.0318092	yes
ENSMUSG00000033458.17	Fan1	3.07155	2.42327	-0.342013	0.042192	yes
ENSMUSG00000033510.14	Otud7a	5.40556	2.19036	-1.30328	0.000749167	yes
ENSMUSG00000033543.17	Gtf2a2	79.2163	56.7456	-0.48129	0.000749167	yes
ENSMUSG00000033557.17	Fam20b	76.5026	59.3349	-0.366628	0.0013958	yes
ENSMUSG00000033569.17	Adgrb3	3.73606	1.27578	-1.55014	0.000749167	yes
ENSMUSG00000033585.5	Ndn	18.2847	13.8457	-0.401205	0.000749167	yes
ENSMUSG00000033610.15	Pank1	8.44139	6.04723	-0.481206	0.000749167	yes
ENSMUSG00000033653.17	Vps8	49.8194	31.4425	-0.663994	0.000749167	yes
ENSMUSG00000033715.14	Akr1c14	28.2634	19.7111	-0.519928	0.000749167	yes
ENSMUSG00000033717.5	Adra2a	23.138	16.1331	-0.520243	0.000749167	yes
ENSMUSG00000033763.14	Mtss1l	16.3035	10.4659	-0.639484	0.000749167	yes
ENSMUSG00000033792.12	Atp7a	18.2153	12.3589	-0.559599	0.00463576	yes
ENSMUSG00000033909.17	Usp36	10.8357	8.85728	-0.290854	0.0450727	yes
ENSMUSG00000033948.3	Zswim5	7.11683	5.55461	-0.357548	0.0013958	yes
ENSMUSG00000033972.9	Zfp944	4.3396	3.30165	-0.394374	0.0173841	yes
ENSMUSG00000033981.14	Gria2	3.46863	2.15604	-0.685987	0.000749167	yes
ENSMUSG00000034021.15	Pds5b	13.1271	10.1234	-0.374856	0.000749167	yes
ENSMUSG00000034022.7	Cpsf1	15.9784	13.0596	-0.291004	0.00773668	yes
ENSMUSG00000034111.5	Tmed8	57.7616	36.8774	-0.647374	0.000749167	yes
ENSMUSG00000034118.15	Tpst1	21.5623	15.5297	-0.473483	0.000749167	yes
ENSMUSG00000034164.17	Emid1	12.2684	8.38032	-0.549866	0.0013958	yes
ENSMUSG00000034168.6	Irf2bpl	18.2164	15.2642	-0.255088	0.0217138	yes
ENSMUSG00000034205.16	Loxl2	2.83797	1.16358	-1.28628	0.000749167	yes
ENSMUSG00000034220.7	Gpc1	4.77424	3.807	-0.326616	0.0291715	yes
ENSMUSG00000034282.3	Evpl	2.08683	1.46195	-0.513418	0.000749167	yes
ENSMUSG00000034295.9	Fhod3	10.9198	7.0233	-0.636729	0.000749167	yes
ENSMUSG00000034308.13	Sdr42e1	4.0231	3.0043	-0.421278	0.0238783	yes
ENSMUSG00000034317.14	Trim59	2.45156	1.73935	-0.495152	0.010664	yes
ENSMUSG00000034330.9	Plcg2	4.50769	3.26208	-0.466597	0.000749167	yes
ENSMUSG00000034413.14	Neurl1b	1.6096	0.884992	-0.862968	0.00554275	yes
ENSMUSG00000034427.16	Myo15b	27.0569	11.0225	-1.29554	0.000749167	yes
ENSMUSG00000034435.5	Tmem30b	28.7199	16.2045	-0.825655	0.000749167	yes
ENSMUSG00000034460.9	Six4	2.95763	1.71006	-0.790396	0.000749167	yes
ENSMUSG00000034462.9	Pkd2	16.126	13.8119	-0.223477	0.0471469	yes
ENSMUSG00000034472.13	Rasd2	21.5214	7.5983	-1.50202	0.000749167	yes
ENSMUSG00000034485.9	Uaca	37.1763	27.9049	-0.413862	0.000749167	yes
ENSMUSG00000034573.14	Ptpn13	3.83256	3.01429	-0.346489	0.00730962	yes
ENSMUSG00000034574.9	Daam1	24.5073	17.9585	-0.448539	0.000749167	yes
ENSMUSG00000034648.9	Lrrn1	60.7862	47.7646	-0.347803	0.000749167	yes
ENSMUSG00000034653.11	Ythdc2	3.93395	3.1816	-0.306223	0.042192	yes
ENSMUSG00000034686.7	Prr7	4.56934	3.14147	-0.540546	0.0133627	yes
ENSMUSG00000034687.8	Fras1	4.63872	1.99967	-1.21396	0.0402941	yes
ENSMUSG00000034701.9	Neurod1	80.3382	58.2002	-0.465063	0.000749167	yes
ENSMUSG00000034724.17	Cnot6l	73.5949	53.2824	-0.465948	0.0177381	yes
ENSMUSG00000034832.15	Tet3	3.58887	2.9019	-0.306529	0.0195149	yes
ENSMUSG00000034903.18	Cobll1	45.7632	32.7398	-0.483143	0.0130117	yes
ENSMUSG00000034910.5	Pygo1	2.35031	1.6285	-0.529307	0.000749167	yes
ENSMUSG00000034917.7	Tjp3	7.83389	6.06452	-0.369334	0.0392167	yes
ENSMUSG00000034936.2	Arl4d	4.63555	2.48717	-0.898236	0.000749167	yes
ENSMUSG00000035000.8	Dpp4	27.1065	20.4514	-0.40644	0.0452879	yes
ENSMUSG00000035024.15	Ncapd3	5.51558	4.55489	-0.276096	0.0188652	yes
ENSMUSG00000035095.11	Fam167a	2.96904	2.08497	-0.509967	0.000749167	yes
ENSMUSG00000035121.5	Neil2	11.1949	9.05753	-0.305651	0.0181399	yes
ENSMUSG00000035133.8	Arhgap5	48.1552	34.889	-0.464921	0.000749167	yes
ENSMUSG00000035164.7	Zc3h12c	5.06413	4.09413	-0.30676	0.00554275	yes
ENSMUSG00000035187.10	Nkx6-1	120.456	86.0833	-0.484706	0.000749167	yes
ENSMUSG00000035202.7	Lars2	124.655	44.3074	-1.49232	0.000749167	yes
ENSMUSG00000035227.7	Spcs2	403.914	316.537	-0.351675	0.0195149	yes
ENSMUSG00000035273.14	Hpse	3.53797	1.90023	-0.896748	0.000749167	yes
ENSMUSG00000035293.13	G2e3	4.61631	3.48368	-0.406127	0.00256248	yes
ENSMUSG00000035305.5	Ror1	1.3962	0.686203	-1.0248	0.000749167	yes
ENSMUSG00000035342.13	Lzts2	21.0186	17.153	-0.29321	0.00857737	yes
ENSMUSG00000035376.9	Hacd2	8.74691	6.77782	-0.367952	0.000749167	yes
ENSMUSG00000035413.8	Tmem98	12.5515	7.86528	-0.674285	0.000749167	yes
ENSMUSG00000035580.10	Kcnh8	1.5253	1.08722	-0.488447	0.00938831	yes
ENSMUSG00000035614.10	Fam179b	18.7003	15.1284	-0.305801	0.00256248	yes
ENSMUSG00000035666.14	Gtf3c4	15.8582	13.363	-0.246992	0.0326348	yes
ENSMUSG00000035678.7	Tnfsf9	6.67496	3.31131	-1.01136	0.000749167	yes
ENSMUSG00000035713.15	Usp35	9.69634	7.23242	-0.422962	0.0235661	yes
ENSMUSG00000035722.15	Abca7	7.05387	5.66266	-0.316936	0.00463576	yes
ENSMUSG00000035726.7	Supt16	28.1682	23.1952	-0.280239	0.00896951	yes
ENSMUSG00000035798.13	Zdhhc17	10.1105	8.06358	-0.326355	0.0013958	yes
ENSMUSG00000035852.10	Misp	4.13514	3.03152	-0.447899	0.0041442	yes
ENSMUSG00000035863.13	Palm	4.28007	2.70413	-0.66247	0.000749167	yes
ENSMUSG00000035873.7	Pawr	31.833	25.1792	-0.33829	0.00309676	yes
ENSMUSG00000035885.4	Cox8a	588.884	486.777	-0.274723	0.0145436	yes
ENSMUSG00000035891.16	Cerk	38.4204	30.7552	-0.321044	0.0051069	yes
ENSMUSG00000035964.7	Tmem59l	43.0939	25.9185	-0.733499	0.000749167	yes
ENSMUSG00000036061.9	Smug1	10.5331	8.44716	-0.318393	0.00773668	yes
ENSMUSG00000036095.10	Dgkb	1.15579	0.818312	-0.498162	0.0141479	yes
ENSMUSG00000036097.7	Fam178a	12.5044	10.5973	-0.238748	0.0248012	yes
ENSMUSG00000036188.3	Ankmy2	24.4933	20.8376	-0.233199	0.0376469	yes
ENSMUSG00000036198.12	Arhgap36	16.9067	3.63027	-2.21944	0.000749167	yes
ENSMUSG00000036202.15	Rif1	13.9723	10.2018	-0.453756	0.00554275	yes
ENSMUSG00000036327.18	Qsox2	38.0772	32.2108	-0.241385	0.0323456	yes
ENSMUSG00000036402.13	Gng12	254.133	168.066	-0.596557	0.0220056	yes
ENSMUSG00000036427.5	Gpi1	257.316	172.9	-0.573606	0.0110507	yes
ENSMUSG00000036432.8	Siah2	27.0402	21.595	-0.324408	0.00256248	yes
ENSMUSG00000036504.6	Phpt1	44.4729	35.0124	-0.345059	0.03951	yes
ENSMUSG00000036510.17	Cdh8	29.8028	17.0017	-0.809765	0.000749167	yes
ENSMUSG00000036611.5	Eepd1	5.43013	3.47175	-0.645323	0.000749167	yes
ENSMUSG00000036712.14	Cyld	19.0482	15.009	-0.343821	0.000749167	yes
ENSMUSG00000036745.15	Ttll7	42.4262	32.4628	-0.386166	0.0102638	yes
ENSMUSG00000036764.11	Dnajc12	63.8471	53.0276	-0.267876	0.0410501	yes
ENSMUSG00000036815.16	Dpp10	5.4526	3.7223	-0.550751	0.00554275	yes
ENSMUSG00000036853.5	Mcoln3	16.5635	10.2087	-0.698204	0.000749167	yes
ENSMUSG00000036856.4	Wnt4	121.933	84.7692	-0.524479	0.000749167	yes
ENSMUSG00000036902.9	Neto2	1.37347	0.891835	-0.622972	0.000749167	yes
ENSMUSG00000037025.11	Foxa2	49.7836	34.7611	-0.518198	0.000749167	yes
ENSMUSG00000037058.14	Paip2	149.909	125.584	-0.255429	0.0321014	yes
ENSMUSG00000037071.2	Scd1	1.31312	0.941838	-0.479453	0.0141479	yes
ENSMUSG00000037106.8	Fer1l6	15.7104	6.46023	-1.28206	0.000749167	yes
ENSMUSG00000037152.11	Ndufc1	262.046	210.473	-0.31618	0.00896951	yes
ENSMUSG00000037161.14	Mgarp	1.61897	0.882135	-0.876004	0.00554275	yes
ENSMUSG00000037185.8	Krt80	12.1232	9.748	-0.314593	0.0122459	yes
ENSMUSG00000037253.8	Mex3c	15.9714	13.0943	-0.286545	0.00818075	yes
ENSMUSG00000037266.18	Rsrp1	73.4059	52.3303	-0.488248	0.000749167	yes
ENSMUSG00000037315.14	Jade3	22.2461	14.4625	-0.621239	0.000749167	yes
ENSMUSG00000037316.8	Bag4	15.3731	11.6297	-0.402595	0.000749167	yes
ENSMUSG00000037341.13	Slc9a7	29.5972	20.678	-0.517363	0.000749167	yes
ENSMUSG00000037343.7	Taf2	5.55671	4.21904	-0.397314	0.000749167	yes
ENSMUSG00000037353.8	Letmd1	9.20626	7.53455	-0.289094	0.0177381	yes
ENSMUSG00000037361.7	Sf3b6	97.6598	77.7136	-0.329597	0.000749167	yes
ENSMUSG00000037369.16	Kdm6a	8.61833	7.19933	-0.259545	0.0272357	yes
ENSMUSG00000037395.15	Rcor3	20.0276	14.6928	-0.44688	0.0275502	yes
ENSMUSG00000037434.7	Slc30a1	16.8436	11.6814	-0.527984	0.000749167	yes
ENSMUSG00000037437.18	Adam32	18.244	6.04046	-1.59469	0.000749167	yes
ENSMUSG00000037493.6	Cib2	35.4658	29.9318	-0.244747	0.0338097	yes
ENSMUSG00000037580.9	Gch1	213.496	161.004	-0.407106	0.000749167	yes
ENSMUSG00000037594.10	BC022687	15.4592	12.7	-0.283642	0.0362714	yes
ENSMUSG00000037605.16	Adgrl3	9.48525	3.7432	-1.34141	0.00200061	yes
ENSMUSG00000037640.15	Zfp60	12.0764	8.97623	-0.428012	0.000749167	yes
ENSMUSG00000037738.9	Nek5	2.69759	1.93833	-0.476856	0.0130117	yes
ENSMUSG00000037747.9	Phyhipl	23.5152	18.2974	-0.361955	0.0260408	yes
ENSMUSG00000037787.13	Apopt1	45.0918	36.8337	-0.291838	0.049095	yes
ENSMUSG00000037843.6	Vstm2l	70.3336	50.6261	-0.474333	0.000749167	yes
ENSMUSG00000037885.18	Stk35	12.7161	10.6268	-0.258954	0.0384899	yes
ENSMUSG00000037962.7	Fam101a	7.24269	4.69969	-0.623961	0.000749167	yes
ENSMUSG00000037989.15	Wnk2	4.88983	2.75402	-0.828247	0.000749167	yes
ENSMUSG00000038014.7	Fam120a	69.2717	57.7352	-0.262814	0.0281885	yes
ENSMUSG00000038025.7	Phf2	30.7989	24.3757	-0.337436	0.00200061	yes
ENSMUSG00000038056.15	Kmt2c	16.7668	13.0087	-0.366122	0.00200061	yes
ENSMUSG00000038069.5	Cdkn2aip	7.92675	6.40987	-0.306434	0.0149448	yes
ENSMUSG00000038102.15	Trappc11	27.6315	22.9204	-0.26968	0.00773668	yes
ENSMUSG00000038175.9	Mylip	6.17115	4.79696	-0.363418	0.0036194	yes
ENSMUSG00000038187.14	Btbd10	18.565	14.4938	-0.357151	0.0013958	yes
ENSMUSG00000038248.8	Sobp	12.1574	9.58584	-0.342855	0.000749167	yes
ENSMUSG00000038267.14	Slc22a23	24.5381	18.5334	-0.404895	0.043188	yes
ENSMUSG00000038299.15	Wdr36	26.8425	22.3857	-0.261945	0.0205258	yes
ENSMUSG00000038332.12	Sesn1	14.6556	11.7832	-0.314714	0.00554275	yes
ENSMUSG00000038388.14	Mpp6	44.9074	29.9311	-0.585306	0.0160375	yes
ENSMUSG00000038398.7	Upf3a	11.0169	8.81727	-0.321317	0.0272357	yes
ENSMUSG00000038459.10	Abhd17c	75.4975	49.3255	-0.614094	0.000749167	yes
ENSMUSG00000038462.3	Uqcrfs1	86.3159	73.2405	-0.236984	0.0294483	yes
ENSMUSG00000038555.7	Reep2	7.978	5.10664	-0.643653	0.000749167	yes
ENSMUSG00000038563.14	Eftud1	9.76985	7.34545	-0.411486	0.00463576	yes
ENSMUSG00000038607.12	Gng10	37.9809	29.1475	-0.381899	0.00463576	yes
ENSMUSG00000038608.15	Dock10	2.75327	1.65476	-0.734526	0.000749167	yes
ENSMUSG00000038618.11	Rassf7	12.1023	8.84816	-0.451833	0.0355183	yes
ENSMUSG00000038628.8	Polr3k	20.3255	16.705	-0.283015	0.0118406	yes
ENSMUSG00000038630.8	Zkscan16	8.5735	6.35	-0.433128	0.000749167	yes
ENSMUSG00000038718.15	Pbx3	26.2745	20.2268	-0.377393	0.00463576	yes
ENSMUSG00000038765.13	Lmx1b	4.9481	1.46452	-1.75645	0.000749167	yes
ENSMUSG00000038855.10	Itpkb	48.1811	35.4808	-0.441428	0.000749167	yes
ENSMUSG00000038866.15	Zcchc2	16.158	11.4597	-0.495681	0.00598003	yes
ENSMUSG00000038910.6	Plcl2	16.6122	13.0178	-0.351759	0.000749167	yes
ENSMUSG00000038914.15	Dido1	9.1798	7.62849	-0.267065	0.0458143	yes
ENSMUSG00000039007.9	Cpq	81.3751	67.0806	-0.278693	0.00818075	yes
ENSMUSG00000039043.5	Arpin	25.9764	19.5412	-0.41068	0.000749167	yes
ENSMUSG00000039062.15	Anpep	18.4803	10.8132	-0.773204	0.000749167	yes
ENSMUSG00000039108.14	Lsm14b	47.5431	35.0458	-0.439997	0.00463576	yes
ENSMUSG00000039137.18	Whrn	16.5873	9.87166	-0.748713	0.000749167	yes
ENSMUSG00000039145.16	Camk1d	1.81595	1.11898	-0.698547	0.0051069	yes
ENSMUSG00000039191.12	Rbpj	5.49199	4.50086	-0.287129	0.0349978	yes
ENSMUSG00000039252.11	Lgi2	5.4148	3.39339	-0.674181	0.000749167	yes
ENSMUSG00000039270.9	Megf9	28.8858	24.2291	-0.253619	0.0229349	yes
ENSMUSG00000039278.10	Pcsk1n	398.194	285.976	-0.477576	0.000749167	yes
ENSMUSG00000039328.9	Rnf122	1.10562	0.665785	-0.731724	0.00200061	yes
ENSMUSG00000039395.8	Mreg	38.1579	31.2811	-0.28669	0.00463576	yes
ENSMUSG00000039419.17	Cntnap2	47.3515	18.8722	-1.32715	0.000749167	yes
ENSMUSG00000039457.3	Ppl	3.48757	2.85623	-0.288108	0.0217138	yes
ENSMUSG00000039458.14	Mtmr12	6.39581	4.64355	-0.461899	0.00938831	yes
ENSMUSG00000039478.15	Micu3	20.9699	16.3374	-0.360143	0.0013958	yes
ENSMUSG00000039481.5	Nrtn	14.1275	7.83957	-0.849664	0.000749167	yes
ENSMUSG00000039485.7	Tspyl4	57.77	44.809	-0.36653	0.000749167	yes
ENSMUSG00000039529.8	Atp8b1	70.2089	45.8289	-0.615397	0.000749167	yes
ENSMUSG00000039530.16	Tusc3	129.671	102.74	-0.335859	0.000749167	yes
ENSMUSG00000039621.13	Prex1	4.60081	2.46783	-0.898642	0.0244705	yes
ENSMUSG00000039628.8	Hs3st6	12.297	7.81781	-0.653469	0.000749167	yes
ENSMUSG00000039633.6	Lonrf1	7.51597	5.69543	-0.400154	0.000749167	yes
ENSMUSG00000039683.16	Sdk1	3.49947	2.50939	-0.479804	0.00256248	yes
ENSMUSG00000039844.19	Rapgef1	17.846	13.8911	-0.361436	0.0173841	yes
ENSMUSG00000039911.13	Spsb1	7.78263	5.20168	-0.58128	0.00598003	yes
ENSMUSG00000039943.16	Plcb4	18.806	14.0593	-0.419668	0.0214883	yes
ENSMUSG00000039953.13	Clstn1	58.8524	45.3186	-0.376998	0.00773668	yes
ENSMUSG00000039967.14	Zfp292	10.3297	7.83546	-0.398706	0.000749167	yes
ENSMUSG00000039968.9	Rsbn1l	9.83515	7.98389	-0.300854	0.0122459	yes
ENSMUSG00000040028.10	Elavl1	26.8209	21.369	-0.327842	0.00773668	yes
ENSMUSG00000040037.13	Negr1	14.0518	8.85803	-0.665698	0.00598003	yes
ENSMUSG00000040040.16	Ift88	24.69	18.4711	-0.418656	0.0338097	yes
ENSMUSG00000040044.11	Orc3	36.7551	28.7262	-0.355577	0.00643675	yes
ENSMUSG00000040054.15	Baz2a	16.8005	13.8711	-0.276416	0.00730962	yes
ENSMUSG00000040118.15	Cacna2d1	61.909	41.7045	-0.569946	0.000749167	yes
ENSMUSG00000040123.16	Zmym5	16.8416	13.5382	-0.314992	0.00773668	yes
ENSMUSG00000040147.14	Maob	122.818	87.5744	-0.487941	0.000749167	yes
ENSMUSG00000040276.14	Pacsin1	12.8546	9.90901	-0.375476	0.0437086	yes
ENSMUSG00000040383.16	Aqr	34.1932	26.0098	-0.394653	0.0126468	yes
ENSMUSG00000040387.16	Klhl32	34.7088	27.2164	-0.350828	0.0133627	yes
ENSMUSG00000040396.12	Abhd13	18.4487	15.0881	-0.290107	0.00689099	yes
ENSMUSG00000040446.3	Rprd1a	12.3513	9.32097	-0.406106	0.000749167	yes
ENSMUSG00000040562.12	Gstm2	16.5708	9.45957	-0.808793	0.000749167	yes
ENSMUSG00000040570.14	Rundc3b	15.9469	12.356	-0.368071	0.000749167	yes
ENSMUSG00000040584.8	Abcb1a	1.56796	0.699784	-1.16391	0.00554275	yes
ENSMUSG00000040640.9	Erc2	2.38498	1.84811	-0.36793	0.0102638	yes
ENSMUSG00000040651.8	Fam208a	8.7526	6.77412	-0.369679	0.00773668	yes
ENSMUSG00000040690.15	Col16a1	2.0701	0.804937	-1.36275	0.0326348	yes
ENSMUSG00000040703.11	Cyp2s1	1.32533	0.471524	-1.49095	0.0013958	yes
ENSMUSG00000040725.13	Hnrnpul1	50.8362	39.8872	-0.349928	0.00730962	yes
ENSMUSG00000040794.5	C1qtnf4	23.5566	14.7187	-0.678485	0.000749167	yes
ENSMUSG00000040836.15	Gpr161	2.30367	1.60146	-0.524548	0.000749167	yes
ENSMUSG00000040891.6	Foxa3	11.7587	9.79051	-0.264275	0.042192	yes
ENSMUSG00000040907.15	Atp1a3	1.20776	0.70436	-0.777954	0.000749167	yes
ENSMUSG00000040964.16	Arhgef10l	6.50623	3.93103	-0.726914	0.0133627	yes
ENSMUSG00000040998.18	Npnt	8.51251	4.91675	-0.791881	0.000749167	yes
ENSMUSG00000041075.8	Fzd7	6.77863	4.87788	-0.47474	0.000749167	yes
ENSMUSG00000041096.13	Tspyl2	35.2174	29.7302	-0.244362	0.0326348	yes
ENSMUSG00000041117.8	Ccdc8	2.11162	1.39558	-0.597488	0.000749167	yes
ENSMUSG00000041124.10	Msantd4	36.3486	28.7727	-0.3372	0.000749167	yes
ENSMUSG00000041141.7	Pnmal1	33.4611	28.2678	-0.243322	0.0272357	yes
ENSMUSG00000041164.15	Zmiz2	24.7372	19.445	-0.347287	0.000749167	yes
ENSMUSG00000041199.2	Rpusd1	22.4846	18.2464	-0.301323	0.00773668	yes
ENSMUSG00000041235.11	Chd7	8.3203	6.80886	-0.289222	0.0217138	yes
ENSMUSG00000041272.11	Tox	7.91563	5.36106	-0.562185	0.0036194	yes
ENSMUSG00000041329.13	Atp1b2	8.31759	5.70319	-0.544396	0.000749167	yes
ENSMUSG00000041396.13	Mettl18	11.8382	8.65181	-0.45237	0.00200061	yes
ENSMUSG00000041415.9	Dicer1	14.9167	12.3211	-0.275795	0.0133627	yes
ENSMUSG00000041548.4	Hspb8	32.6607	16.3187	-1.00103	0.000749167	yes
ENSMUSG00000041592.16	Sdk2	32.5501	18.8788	-0.785892	0.0307611	yes
ENSMUSG00000041633.14	Kctd12b	12.4687	9.15271	-0.446036	0.000749167	yes
ENSMUSG00000041741.10	Pde3a	1.11635	0.778439	-0.520132	0.000749167	yes
ENSMUSG00000041769.13	Ppp2r2d	46.187	36.7525	-0.329643	0.0402941	yes
ENSMUSG00000041815.13	Poldip3	40.5766	31.5191	-0.364424	0.000749167	yes
ENSMUSG00000041846.14	Smek1	22.2085	17.7514	-0.323182	0.00200061	yes
ENSMUSG00000041923.15	Nol4	37.8156	26.9202	-0.490294	0.0338097	yes
ENSMUSG00000041930.7	Fam222a	12.4775	10.4761	-0.25223	0.0357597	yes
ENSMUSG00000041935.9	AW549877	19.8574	14.6748	-0.436336	0.000749167	yes
ENSMUSG00000042066.15	Tmcc2	18.2599	13.3592	-0.450846	0.0036194	yes
ENSMUSG00000042105.18	Inpp5f	42.7986	30.7331	-0.477769	0.00730962	yes
ENSMUSG00000042178.6	Armc5	8.49585	6.40577	-0.407385	0.00818075	yes
ENSMUSG00000042258.13	Isl1	50.6898	37.6297	-0.429823	0.000749167	yes
ENSMUSG00000042271.13	Nxt2	19.288	14.8689	-0.375398	0.000749167	yes
ENSMUSG00000042340.6	Ctf1	9.02259	5.72176	-0.657082	0.0235661	yes
ENSMUSG00000042364.10	Snx18	12.0195	10.1852	-0.238902	0.0415855	yes
ENSMUSG00000042388.14	Dlgap3	6.88464	4.46066	-0.626125	0.0232152	yes
ENSMUSG00000042428.6	Mgat3	19.8344	16.15	-0.296472	0.0051069	yes
ENSMUSG00000042429.8	Adora1	20.5454	10.3255	-0.992611	0.000749167	yes
ENSMUSG00000042444.9	Fam63b	16.7923	12.1809	-0.46318	0.000749167	yes
ENSMUSG00000042460.5	C1galt1	54.5542	38.3429	-0.50873	0.000749167	yes
ENSMUSG00000042476.12	Abcb4	4.73377	2.68195	-0.819707	0.000749167	yes
ENSMUSG00000042523.12	Dnal1	10.4344	7.93439	-0.395161	0.0440061	yes
ENSMUSG00000042529.14	Kcnj12	16.5784	5.81138	-1.51235	0.000749167	yes
ENSMUSG00000042532.14	Golga7b	4.89043	3.0223	-0.694316	0.000749167	yes
ENSMUSG00000042535.8	Gtpbp1	20.7424	15.1989	-0.448624	0.000749167	yes
ENSMUSG00000042579.2	4632404H12Rik	4.6032	3.61408	-0.349005	0.0208533	yes
ENSMUSG00000042595.7	Fam199x	4.25097	3.52291	-0.271025	0.0238783	yes
ENSMUSG00000042599.8	Kdm7a	10.7616	8.59223	-0.324783	0.0041442	yes
ENSMUSG00000042626.13	Shc1	95.0133	66.2796	-0.519564	0.0036194	yes
ENSMUSG00000042644.8	Itpr3	19.7192	11.2897	-0.804592	0.000749167	yes
ENSMUSG00000042670.5	Immp1l	42.3553	35.2572	-0.264622	0.0241631	yes
ENSMUSG00000042734.5	Ttc9	14.4462	12.1165	-0.253723	0.0359827	yes
ENSMUSG00000042742.7	B630005N14Rik	10.6516	7.12321	-0.580467	0.000749167	yes
ENSMUSG00000042797.9	Aqp11	25.8689	18.1963	-0.507579	0.00256248	yes
ENSMUSG00000042808.7	Gpx2	56.6686	29.5253	-0.940595	0.000749167	yes
ENSMUSG00000042854.9	Trp53rkb	1.52797	0.845247	-0.85417	0.0272357	yes
ENSMUSG00000042873.11	Lhfpl4	20.906	16.8893	-0.307809	0.00309676	yes
ENSMUSG00000042978.10	Sbk1	5.80856	3.79825	-0.612845	0.00309676	yes
ENSMUSG00000043015.15	Tmem194b	1.65954	1.11552	-0.573075	0.0340923	yes
ENSMUSG00000043162.7	Pyurf	9.39002	7.4981	-0.324603	0.00554275	yes
ENSMUSG00000043419.10	Chd3os	18.7844	14.1035	-0.413481	0.0493378	yes
ENSMUSG00000043424.10	Eif3j2	2.19143	1.29995	-0.753414	0.000749167	yes
ENSMUSG00000043445.6	Pgp	35.0909	28.4848	-0.300908	0.00938831	yes
ENSMUSG00000043542.12	Zc2hc1a	11.9402	9.10595	-0.390945	0.0386982	yes
ENSMUSG00000043587.15	Pxylp1	11.0021	6.89022	-0.675159	0.00730962	yes
ENSMUSG00000043668.13	Tox3	33.0473	20.5683	-0.684107	0.000749167	yes
ENSMUSG00000043683.3	Fem1a	15.652	13.2183	-0.243811	0.0229349	yes
ENSMUSG00000043843.16	Tmem145	2.74771	1.44665	-0.925514	0.000749167	yes
ENSMUSG00000043881.8	Kbtbd7	13.8903	11.247	-0.304528	0.0036194	yes
ENSMUSG00000043991.3	Pura	18.3777	15.2143	-0.272532	0.0173841	yes
ENSMUSG00000044030.4	Irf2bp1	30.7431	24.2339	-0.343237	0.000749167	yes
ENSMUSG00000044060.17	A830010M20Rik	9.24176	6.76238	-0.450636	0.0355183	yes
ENSMUSG00000044098.14	Rsbn1	11.0006	8.52356	-0.368054	0.0415855	yes
ENSMUSG00000044139.12	Prss53	302.348	222.148	-0.44469	0.00773668	yes
ENSMUSG00000044148.6	1810030O07Rik	18.9218	16.0494	-0.237526	0.0392167	yes
ENSMUSG00000044156.14	Hepacam2	161.586	107.718	-0.585037	0.000749167	yes
ENSMUSG00000044167.6	Foxo1	12.9392	9.92235	-0.382994	0.000749167	yes
ENSMUSG00000044224.16	Dnajc21	44.4259	32.5731	-0.447721	0.00309676	yes
ENSMUSG00000044231.2	Nhlrc1	6.52228	5.12903	-0.346692	0.0188652	yes
ENSMUSG00000044254.6	Pcsk9	11.0204	5.62864	-0.969312	0.000749167	yes
ENSMUSG00000044288.6	Cnr1	4.34091	2.23998	-0.954515	0.000749167	yes
ENSMUSG00000044340.7	Phlpp1	6.97499	4.72762	-0.561078	0.0013958	yes
ENSMUSG00000044352.6	Sowaha	2.6156	1.71937	-0.605264	0.000749167	yes
ENSMUSG00000044364.5	Tmem74b	1.15427	0.619985	-0.896682	0.00857737	yes
ENSMUSG00000044365.15	Cxxc4	27.6102	19.6924	-0.487559	0.010664	yes
ENSMUSG00000044408.6	Sptssa	70.9728	52.637	-0.43119	0.000749167	yes
ENSMUSG00000044442.11	N6amt1	11.1678	8.86506	-0.333138	0.0114235	yes
ENSMUSG00000044447.4	Dock5	9.47496	7.59235	-0.319573	0.000749167	yes
ENSMUSG00000044453.5	Ffar1	55.2306	26.6346	-1.05217	0.000749167	yes
ENSMUSG00000044461.5	Shisa2	6.98272	2.77976	-1.32883	0.000749167	yes
ENSMUSG00000044468.14	Fam46c	26.5861	19.4619	-0.450019	0.000749167	yes
ENSMUSG00000044501.17	Zfp758	8.11083	5.81341	-0.480464	0.000749167	yes
ENSMUSG00000044502.16	Bod1	60.3363	50.1244	-0.267514	0.0122459	yes
ENSMUSG00000044548.11	Dact1	8.71097	4.68281	-0.895459	0.000749167	yes
ENSMUSG00000044676.9	Zfp612	7.81345	6.04225	-0.370872	0.0036194	yes
ENSMUSG00000044709.6	Gemin7	68.4645	53.0395	-0.368289	0.000749167	yes
ENSMUSG00000044716.12	Dok7	2.84624	0.842358	-1.75655	0.000749167	yes
ENSMUSG00000044748.8	Defb1	59.947	40.1217	-0.579306	0.000749167	yes
ENSMUSG00000044763.8	Trmt10c	9.71982	7.9698	-0.286386	0.0185091	yes
ENSMUSG00000044770.14	Scml4	5.3581	3.41713	-0.648936	0.00598003	yes
ENSMUSG00000044949.4	Ubtd2	12.5709	8.33065	-0.593591	0.000749167	yes
ENSMUSG00000044982.6	Sft2d3	7.23761	5.61648	-0.365847	0.00689099	yes
ENSMUSG00000044988.7	Ucn3	260.515	171.547	-0.60276	0.000749167	yes
ENSMUSG00000045009.9	Prrt3	2.26879	1.01217	-1.16447	0.000749167	yes
ENSMUSG00000045160.14	Bola3	83.3962	54.2189	-0.621185	0.0426637	yes
ENSMUSG00000045174.10	Amer3	1.44574	1.07226	-0.431153	0.0195149	yes
ENSMUSG00000045252.11	Zfp574	8.68746	6.94424	-0.323117	0.0102638	yes
ENSMUSG00000045284.9	Dcaf12l1	40.1952	30.9109	-0.378909	0.000749167	yes
ENSMUSG00000045287.6	Rtn4rl1	14.1594	11.7259	-0.272058	0.016397	yes
ENSMUSG00000045288.10	Ush1g	1.01099	0.481695	-1.06957	0.000749167	yes
ENSMUSG00000045414.7	1190002N15Rik	24.5181	19.7863	-0.309345	0.000749167	yes
ENSMUSG00000045435.9	Tmem60	34.0911	28.0275	-0.282549	0.0192079	yes
ENSMUSG00000045598.10	Zfp553	9.2036	7.48228	-0.298719	0.0156742	yes
ENSMUSG00000045690.8	Wdr89	4.20759	3.32627	-0.339089	0.0307611	yes
ENSMUSG00000045767.8	B230219D22Rik	46.3675	35.9935	-0.365376	0.000749167	yes
ENSMUSG00000045827.10	Serpinb9	16.1594	12.8994	-0.325069	0.00256248	yes
ENSMUSG00000045871.4	Slitrk6	11.7024	7.40629	-0.659981	0.000749167	yes
ENSMUSG00000045912.8	C2cd4c	3.88063	3.10792	-0.320343	0.0051069	yes
ENSMUSG00000046058.7	Eid2	26.1137	20.4893	-0.349936	0.0041442	yes
ENSMUSG00000046152.16	Fut10	5.03127	3.85319	-0.38487	0.0352754	yes
ENSMUSG00000046157.13	Tmem229b	35.1437	21.5759	-0.703845	0.000749167	yes
ENSMUSG00000046185.10	Zfp84	5.49024	4.45567	-0.301229	0.0173841	yes
ENSMUSG00000046215.3	Rprml	3.75279	0.147093	-4.67317	0.000749167	yes
ENSMUSG00000046229.9	Scand1	79.6728	57.8951	-0.460646	0.000749167	yes
ENSMUSG00000046230.9	Vps13a	9.86316	6.67289	-0.563738	0.000749167	yes
ENSMUSG00000046311.13	Zfp62	15.8127	12.1971	-0.374552	0.0352754	yes
ENSMUSG00000046351.10	Zfp322a	11.7413	8.3601	-0.490004	0.016397	yes
ENSMUSG00000046380.3	Jrk	3.17844	2.14027	-0.570528	0.000749167	yes
ENSMUSG00000046441.5	Cmtr2	10.9215	8.99975	-0.279214	0.0177381	yes
ENSMUSG00000046447.3	Camk2n1	254.479	176.767	-0.525697	0.000749167	yes
ENSMUSG00000046546.3	Fam43a	5.70812	4.11935	-0.470601	0.000749167	yes
ENSMUSG00000046574.7	Prr12	9.69536	7.87385	-0.300225	0.00309676	yes
ENSMUSG00000046593.3	Tmem215	94.8924	56.9207	-0.737338	0.000749167	yes
ENSMUSG00000046613.18	Vwa5b2	18.9073	13.2998	-0.507544	0.00938831	yes
ENSMUSG00000046668.8	Cxxc5	50.2831	41.8108	-0.266197	0.0114235	yes
ENSMUSG00000046844.6	Vat1l	33.7207	23.858	-0.499159	0.000749167	yes
ENSMUSG00000046876.15	Atxn1	2.12923	1.74884	-0.283929	0.0226278	yes
ENSMUSG00000046982.10	Tshz1	47.3377	35.5674	-0.412434	0.000749167	yes
ENSMUSG00000046985.11	Tapt1	28.2313	22.166	-0.348947	0.0288498	yes
ENSMUSG00000046997.5	Spsb4	1.70542	0.423142	-2.01091	0.000749167	yes
ENSMUSG00000047036.7	Zfp445	12.7727	9.98781	-0.35482	0.000749167	yes
ENSMUSG00000047084.8	Ngrn	36.6434	29.5294	-0.311399	0.0036194	yes
ENSMUSG00000047141.5	Zfp654	10.8654	7.70547	-0.495793	0.000749167	yes
ENSMUSG00000047181.12	Samd14	5.39607	3.45253	-0.644256	0.00309676	yes
ENSMUSG00000047193.15	Dync2h1	7.97621	5.49575	-0.537387	0.000749167	yes
ENSMUSG00000047221.5	Fam185a	11.7618	9.33534	-0.333336	0.036559	yes
ENSMUSG00000047246.6	Hist1h2be	4.54287	2.94113	-0.627236	0.000749167	yes
ENSMUSG00000047344.9	Lancl3	4.33877	1.44159	-1.58962	0.000749167	yes
ENSMUSG00000047446.18	Arl4a	28.8716	23.458	-0.299569	0.0473948	yes
ENSMUSG00000047501.3	Cldn4	160.128	116.362	-0.460613	0.000749167	yes
ENSMUSG00000047507.12	Baiap3	77.1441	49.1863	-0.6493	0.0463175	yes
ENSMUSG00000047539.9	Fbxo28	13.6456	10.714	-0.348938	0.0217138	yes
ENSMUSG00000047591.4	Mafa	250.999	117.712	-1.09243	0.000749167	yes
ENSMUSG00000047632.10	Fgfbp3	5.33436	3.31212	-0.68756	0.000749167	yes
ENSMUSG00000047712.7	Ust	6.04668	3.69238	-0.711594	0.000749167	yes
ENSMUSG00000047714.14	Ppp1r2	62.2254	47.2104	-0.398399	0.0145436	yes
ENSMUSG00000047787.7	Flrt1	6.45734	5.04523	-0.356019	0.00256248	yes
ENSMUSG00000047844.3	Bex4	54.9568	46.4654	-0.242143	0.0379289	yes
ENSMUSG00000047990.5	C2cd4a	2.9599	1.44149	-1.03799	0.000749167	yes
ENSMUSG00000048040.8	Arxes2	34.269	25.7229	-0.41385	0.000749167	yes
ENSMUSG00000048118.17	Arid4a	5.64137	4.52851	-0.317009	0.0307611	yes
ENSMUSG00000048216.13	Gpr85	10.1166	7.19409	-0.491839	0.000749167	yes
ENSMUSG00000048264.15	Dip2c	14.6314	11.6358	-0.330497	0.0013958	yes
ENSMUSG00000048379.8	Socs4	8.92667	6.67919	-0.41845	0.000749167	yes
ENSMUSG00000048406.5	B330016D10Rik	3.77925	2.47666	-0.609701	0.00463576	yes
ENSMUSG00000048486.6	Fitm2	21.1681	6.32174	-1.7435	0.000749167	yes
ENSMUSG00000048732.5	Klhl11	9.22779	7.45109	-0.308533	0.0185091	yes
ENSMUSG00000048799.7	Cep120	14.3844	11.9413	-0.268539	0.0102638	yes
ENSMUSG00000049076.9	Acap2	15.3656	12.0202	-0.354239	0.000749167	yes
ENSMUSG00000049090.2	Zadh2	23.3005	17.0807	-0.447992	0.000749167	yes
ENSMUSG00000049091.6	Sephs2	59.3102	43.7568	-0.438773	0.000749167	yes
ENSMUSG00000049119.14	Fam110b	18.7473	10.0096	-0.905301	0.000749167	yes
ENSMUSG00000049148.8	Plcxd3	7.39793	4.75114	-0.638847	0.000749167	yes
ENSMUSG00000049225.14	Pdp1	4.80275	3.18	-0.594834	0.000749167	yes
ENSMUSG00000049241.5	Hcar1	6.0568	4.89432	-0.307447	0.046898	yes
ENSMUSG00000049422.6	Chchd10	99.1275	71.9654	-0.461982	0.000749167	yes
ENSMUSG00000049516.9	Spty2d1	16.8548	13.8235	-0.286039	0.00598003	yes
ENSMUSG00000049580.12	Tsku	3.5318	2.67813	-0.399181	0.0485234	yes
ENSMUSG00000049657.9	Zbtb5	5.35318	4.34881	-0.299776	0.037381	yes
ENSMUSG00000049672.14	Zbtb14	19.1852	13.9188	-0.462959	0.000749167	yes
ENSMUSG00000049717.9	Lig4	5.50728	4.3507	-0.340091	0.0122459	yes
ENSMUSG00000049721.14	Gal3st1	7.35122	5.50545	-0.417123	0.00598003	yes
ENSMUSG00000049858.7	Suox	35.7643	30.5975	-0.225109	0.0323456	yes
ENSMUSG00000049878.12	Rlf	7.53897	5.65966	-0.413651	0.000749167	yes
ENSMUSG00000049999.4	Ppp1r3d	2.91281	2.16128	-0.430528	0.0130117	yes
ENSMUSG00000050071.8	Bex1	110.039	88.0486	-0.321643	0.0051069	yes
ENSMUSG00000050138.7	Kcnk12	7.23099	5.21364	-0.471901	0.00309676	yes
ENSMUSG00000050144.13	Slc25a44	37.2716	31.5215	-0.241743	0.0321014	yes
ENSMUSG00000050192.8	Eif5a2	8.17491	6.74122	-0.278194	0.016397	yes
ENSMUSG00000050213.6	Snip1	12.1372	9.5303	-0.348838	0.00818075	yes
ENSMUSG00000050244.8	Heatr1	8.52872	7.19752	-0.244828	0.0285269	yes
ENSMUSG00000050310.8	Rictor	5.67475	4.51677	-0.329266	0.00309676	yes
ENSMUSG00000050538.7	B230217C12Rik	15.7827	9.05587	-0.801416	0.000749167	yes
ENSMUSG00000050556.9	Kcnb1	24.5916	18.3489	-0.42247	0.00643675	yes
ENSMUSG00000050697.8	Prkaa1	39.3074	28.0044	-0.489149	0.000749167	yes
ENSMUSG00000050751.14	Pgbd5	14.2557	9.62041	-0.567365	0.00554275	yes
ENSMUSG00000050821.13	Fam131a	20.9455	16.0485	-0.384206	0.0318092	yes
ENSMUSG00000050822.11	Slc29a4	22.2517	11.9859	-0.892581	0.000749167	yes
ENSMUSG00000050890.15	Pdik1l	8.13099	5.96891	-0.445964	0.0232152	yes
ENSMUSG00000050912.15	Tmem123	32.2041	23.2142	-0.472236	0.000749167	yes
ENSMUSG00000050930.5	Map10	2.7487	2.06638	-0.411643	0.0133627	yes
ENSMUSG00000050994.20	Adgb	2.19474	1.54933	-0.502411	0.00256248	yes
ENSMUSG00000051067.7	Lingo3	1.31984	0.611045	-1.11101	0.000749167	yes
ENSMUSG00000051185.9	Fam174a	34.6427	29.2928	-0.242008	0.0368456	yes
ENSMUSG00000051238.5	Swsap1	16.843	13.3372	-0.336691	0.000749167	yes
ENSMUSG00000051331.14	Cacna1c	9.80135	8.06906	-0.28058	0.0392167	yes
ENSMUSG00000051339.8	2900026A02Rik	18.6505	13.4069	-0.476234	0.000749167	yes
ENSMUSG00000051359.14	Ncald	34.9476	27.8745	-0.326248	0.0370968	yes
ENSMUSG00000051396.14	Hspa14	21.8421	18.3461	-0.251642	0.0405109	yes
ENSMUSG00000051403.9	Ppp1r37	50.8999	38.0285	-0.420581	0.000749167	yes
ENSMUSG00000051412.6	Vamp7	41.9795	35.6018	-0.237735	0.0329698	yes
ENSMUSG00000051451.6	Crebzf	27.1199	19.7228	-0.459486	0.0229349	yes
ENSMUSG00000051495.7	Irf2bp2	30.7032	22.9887	-0.417461	0.000749167	yes
ENSMUSG00000051527.11	Usp29	17.621	9.91282	-0.82993	0.000749167	yes
ENSMUSG00000051705.12	Senp8	6.30804	4.8873	-0.368155	0.00463576	yes
ENSMUSG00000051817.8	Sox12	7.12698	5.78508	-0.300956	0.010664	yes
ENSMUSG00000052135.8	Foxo6	15.037	9.68928	-0.634054	0.000749167	yes
ENSMUSG00000052296.7	Ppp6r1	69.0276	47.5166	-0.538743	0.036559	yes
ENSMUSG00000052331.14	Ankrd44	34.0713	26.6137	-0.356387	0.0413183	yes
ENSMUSG00000052364.4	B630019K06Rik	15.7935	12.8803	-0.294157	0.0110507	yes
ENSMUSG00000052373.14	Mpp3	7.4149	4.45944	-0.733564	0.000749167	yes
ENSMUSG00000052512.16	Nav2	10.2212	7.83117	-0.384262	0.0130117	yes
ENSMUSG00000052581.13	Lrrtm4	1.21709	0.443112	-1.4577	0.000749167	yes
ENSMUSG00000052595.6	A1cf	3.72704	2.91614	-0.353973	0.0160375	yes
ENSMUSG00000052609.8	Plekhg3	15.0388	12.7516	-0.238012	0.0263092	yes
ENSMUSG00000052613.16	Pcdh15	2.23783	1.49061	-0.586197	0.0013958	yes
ENSMUSG00000052658.4	5830454E08Rik	6.27492	4.35823	-0.525856	0.0310145	yes
ENSMUSG00000052681.7	Rap1b	152.71	119.032	-0.35945	0.000749167	yes
ENSMUSG00000052713.8	Zfp608	7.03499	5.17921	-0.441816	0.000749167	yes
ENSMUSG00000052812.4	Atad2b	3.40423	2.70026	-0.334231	0.0170658	yes
ENSMUSG00000052889.11	Prkcb	96.1057	58.2891	-0.721396	0.000749167	yes
ENSMUSG00000052951.5	C130021I20Rik	1.10452	0.393984	-1.48721	0.00309676	yes
ENSMUSG00000053012.17	Krcc1	81.7126	68.1818	-0.261172	0.0346861	yes
ENSMUSG00000053062.15	Jam2	7.0957	5.08291	-0.481292	0.0130117	yes
ENSMUSG00000053141.16	Ptprt	10.4026	5.47686	-0.925519	0.0195149	yes
ENSMUSG00000053166.14	Cdh22	12.7923	6.12056	-1.06354	0.000749167	yes
ENSMUSG00000053347.14	Zfp943	9.2078	7.33277	-0.328498	0.0452879	yes
ENSMUSG00000053390.15	Zfp952	8.40141	6.57626	-0.353366	0.0266153	yes
ENSMUSG00000053470.13	Kdm3a	15.484	10.8756	-0.509677	0.0312964	yes
ENSMUSG00000053536.6	Cstf2t	14.5591	12.2836	-0.245186	0.0335259	yes
ENSMUSG00000053604.5	Rpia	35.9623	23.1206	-0.637304	0.000749167	yes
ENSMUSG00000053693.16	Mast1	5.57457	3.37421	-0.724311	0.000749167	yes
ENSMUSG00000053716.9	Dusp7	24.8794	11.7914	-1.07722	0.0036194	yes
ENSMUSG00000053870.7	Fpgt	20.3174	14.2992	-0.50678	0.00200061	yes
ENSMUSG00000054013.5	Tmem179	3.71002	1.1825	-1.64959	0.000749167	yes
ENSMUSG00000054237.5	Fra10ac1	15.7804	12.6933	-0.314065	0.0229349	yes
ENSMUSG00000054256.11	Msi1	6.44991	4.09741	-0.654567	0.00554275	yes
ENSMUSG00000054263.11	Lifr	12.0182	9.07145	-0.405812	0.000749167	yes
ENSMUSG00000054423.13	Cadps	40.3855	28.6617	-0.494713	0.000749167	yes
ENSMUSG00000054457.5	9430021M05Rik	1.35773	0.564677	-1.2657	0.000749167	yes
ENSMUSG00000054459.6	Vsnl1	6.13996	1.59697	-1.94289	0.000749167	yes
ENSMUSG00000054640.14	Slc8a1	13.3522	10.4526	-0.353211	0.0013958	yes
ENSMUSG00000054648.7	Zfp869	32.4598	24.3111	-0.41704	0.000749167	yes
ENSMUSG00000054717.6	Hmgb2	2.90706	2.20068	-0.401616	0.0405109	yes
ENSMUSG00000054728.16	Phactr1	65.6579	30.8602	-1.08922	0.000749167	yes
ENSMUSG00000054793.8	Cadm4	8.66441	5.28823	-0.712318	0.0051069	yes
ENSMUSG00000054843.8	Atrnl1	11.9638	9.58855	-0.319293	0.00256248	yes
ENSMUSG00000054889.9	Dsp	46.3066	34.4168	-0.428104	0.0110507	yes
ENSMUSG00000054945.3	Gm9958	3.59898	2.36163	-0.607803	0.013749	yes
ENSMUSG00000055022.14	Cntn1	16.2511	5.82814	-1.47943	0.000749167	yes
ENSMUSG00000055302.5	Mrfap1	351.122	283.386	-0.309206	0.0170658	yes
ENSMUSG00000055409.14	Nell1	101.1	78.7111	-0.361138	0.000749167	yes
ENSMUSG00000055471.6	Alk	1.43353	0.799165	-0.843006	0.000749167	yes
ENSMUSG00000055629.4	B4galnt4	2.97772	1.44583	-1.04231	0.000749167	yes
ENSMUSG00000055639.16	Dach1	12.803	10.3689	-0.304213	0.00554275	yes
ENSMUSG00000055723.5	Rras2	12.906	9.33423	-0.467445	0.000749167	yes
ENSMUSG00000055733.6	Nap1l3	5.08835	4.03673	-0.334012	0.0229349	yes
ENSMUSG00000055737.12	Ghr	119.694	86.8167	-0.463306	0.0051069	yes
ENSMUSG00000055980.2	Irs1	1.94087	1.48198	-0.389176	0.0013958	yes
ENSMUSG00000056004.16	9330182L06Rik	42.2065	31.4419	-0.424777	0.000749167	yes
ENSMUSG00000056124.5	B4galt6	28.9025	22.1684	-0.382688	0.000749167	yes
ENSMUSG00000056158.14	Car10	30.1242	15.2694	-0.980284	0.00463576	yes
ENSMUSG00000056214.8	Pard6g	7.17606	3.21632	-1.15778	0.000749167	yes
ENSMUSG00000056216.9	Cebpg	74.1767	57.3075	-0.372243	0.0198511	yes
ENSMUSG00000056222.14	Spock1	32.6646	20.5761	-0.666762	0.000749167	yes
ENSMUSG00000056260.15	Lrif1	15.1731	11.945	-0.345101	0.0455021	yes
ENSMUSG00000056379.3	Taar1	6.4869	3.33486	-0.959903	0.000749167	yes
ENSMUSG00000056383.10	AI987944	8.45339	6.82958	-0.307734	0.0340923	yes
ENSMUSG00000056671.6	Prelid2	11.584	5.9338	-0.965101	0.000749167	yes
ENSMUSG00000056812.13	St8sia3	27.9086	20.4078	-0.45159	0.0326348	yes
ENSMUSG00000057069.6	Ero1lb	322.848	240.021	-0.427699	0.01528	yes
ENSMUSG00000057092.12	Fxyd3	50.4401	31.9125	-0.660451	0.000749167	yes
ENSMUSG00000057315.14	Arhgap24	16.6911	13.3487	-0.322372	0.036559	yes
ENSMUSG00000057396.6	Zfp759	4.66733	3.5508	-0.394453	0.00309676	yes
ENSMUSG00000057440.7	Mpp7	5.16289	4.21903	-0.291268	0.0208533	yes
ENSMUSG00000057455.12	Rit2	9.90056	3.85734	-1.3599	0.000749167	yes
ENSMUSG00000057551.9	Zfp317	7.20518	5.70031	-0.337994	0.0133627	yes
ENSMUSG00000057637.13	Prdm2	13.4738	11.0735	-0.283036	0.0254445	yes
ENSMUSG00000057666.18	Gapdh	585.649	437.731	-0.41999	0.0013958	yes
ENSMUSG00000057667.7	Bloc1s3	5.97271	4.60364	-0.375611	0.0051069	yes
ENSMUSG00000057858.7	Fam204a	24.119	19.8714	-0.279481	0.0188652	yes
ENSMUSG00000057894.10	Zfp329	4.79524	3.2956	-0.541061	0.0241631	yes
ENSMUSG00000058093.12	Zfp729b	6.38585	4.57263	-0.481856	0.000749167	yes
ENSMUSG00000058153.14	Sez6l	138.505	83.6535	-0.727437	0.000749167	yes
ENSMUSG00000058159.13	T2	8.20579	1.99201	-2.04241	0.000749167	yes
ENSMUSG00000058248.12	Kcnh1	4.33129	1.80738	-1.2609	0.000749167	yes
ENSMUSG00000058301.6	Upf1	12.0311	10.2407	-0.232449	0.0445021	yes
ENSMUSG00000058881.12	Zfp516	28.7551	21.979	-0.387691	0.000749167	yes
ENSMUSG00000059005.13	Hnrnpa3	154.364	126.455	-0.28771	0.021201	yes
ENSMUSG00000059811.12	Atl2	28.7205	23.772	-0.272817	0.00896951	yes
ENSMUSG00000059824.11	Dbp	55.4115	38.3163	-0.532225	0.00256248	yes
ENSMUSG00000059834.12	Sclt1	6.38185	5.10452	-0.322201	0.0275502	yes
ENSMUSG00000059878.12	Zfp422	22.1328	16.1598	-0.453781	0.0013958	yes
ENSMUSG00000059991.7	Nptx2	1.85283	1.12656	-0.717802	0.000749167	yes
ENSMUSG00000060012.7	Kif13b	12.3076	10.5325	-0.2247	0.0410501	yes
ENSMUSG00000060032.6	H2afj	54.167	36.0447	-0.587625	0.000749167	yes
ENSMUSG00000060216.15	Arrb2	24.6862	18.4801	-0.417732	0.0465879	yes
ENSMUSG00000060301.5	2610008E11Rik	7.29211	5.90491	-0.304421	0.00896951	yes
ENSMUSG00000060373.14	Hnrnpc	85.4166	69.5239	-0.297007	0.00643675	yes
ENSMUSG00000060450.13	Rnf14	89.8115	75.8177	-0.244365	0.0407992	yes
ENSMUSG00000060591.8	Ifitm2	48.7926	37.7971	-0.368387	0.00309676	yes
ENSMUSG00000060639.5	Hist1h4i	32.9151	22.7195	-0.534817	0.000749167	yes
ENSMUSG00000060716.6	Plekhh1	4.84609	3.36419	-0.526559	0.000749167	yes
ENSMUSG00000060771.14	Tsga10	10.003	7.25109	-0.46416	0.000749167	yes
ENSMUSG00000060969.8	Irx1	5.73808	4.41729	-0.377409	0.0170658	yes
ENSMUSG00000060981.6	Hist1h4h	17.6182	12.1235	-0.539264	0.010664	yes
ENSMUSG00000061132.13	Blnk	2.79487	1.93394	-0.531241	0.0167432	yes
ENSMUSG00000061143.15	Maml3	7.14664	5.77401	-0.307691	0.00463576	yes
ENSMUSG00000061273.3	Mmgt1	22.6231	19.3267	-0.227202	0.0405109	yes
ENSMUSG00000061578.8	Ksr2	2.92212	2.15374	-0.440174	0.000749167	yes
ENSMUSG00000061601.15	Pclo	20.9607	16.5838	-0.337916	0.013749	yes
ENSMUSG00000061650.6	Med9	18.3187	15.0467	-0.28387	0.0160375	yes
ENSMUSG00000061808.3	Ttr	454.205	312.437	-0.539778	0.000749167	yes
ENSMUSG00000061911.14	Myt1l	3.73733	2.87242	-0.37974	0.0013958	yes
ENSMUSG00000061947.10	Serpina10	135.236	112.667	-0.263414	0.0426637	yes
ENSMUSG00000062070.12	Pgk1	69.273	41.1758	-0.750497	0.000749167	yes
ENSMUSG00000062078.14	Qk	7.7933	6.53662	-0.253688	0.0407992	yes
ENSMUSG00000062098.11	Btbd3	8.60023	6.94649	-0.308092	0.00857737	yes
ENSMUSG00000062309.7	Rpp25	4.79336	3.54406	-0.435637	0.0291715	yes
ENSMUSG00000062373.7	Tmem65	181.02	122.782	-0.56005	0.000749167	yes
ENSMUSG00000062397.7	Zfp706	36.1924	30.1077	-0.265551	0.0156742	yes
ENSMUSG00000062444.14	Ap3b2	54.897	43.9952	-0.31938	0.0269467	yes
ENSMUSG00000062519.13	Zfp398	7.27185	5.99618	-0.278278	0.036559	yes
ENSMUSG00000062591.5	Tubb4a	5.178	3.39166	-0.610402	0.000749167	yes
ENSMUSG00000062760.10	1810041L15Rik	8.54062	4.86376	-0.81227	0.000749167	yes
ENSMUSG00000062944.4	9130023H24Rik	5.53377	4.04076	-0.453636	0.0208533	yes
ENSMUSG00000062980.15	Cped1	1.21513	0.690941	-0.814478	0.0415855	yes
ENSMUSG00000063047.9	Zfp780b	5.62921	4.27136	-0.398237	0.00689099	yes
ENSMUSG00000063049.4	Ing2	23.7237	17.6056	-0.430293	0.0244705	yes
ENSMUSG00000063142.13	Kcnma1	17.047	12.9764	-0.393631	0.000749167	yes
ENSMUSG00000063253.10	Scoc	26.7556	22.404	-0.256086	0.0335259	yes
ENSMUSG00000063524.13	Eno1	428.693	254.585	-0.751798	0.000749167	yes
ENSMUSG00000063646.14	Jakmip1	35.8706	28.0408	-0.355276	0.0294483	yes
ENSMUSG00000063704.12	Mapk15	8.75816	5.88658	-0.573198	0.000749167	yes
ENSMUSG00000063760.9	Rnf217	8.59457	6.53575	-0.395073	0.000749167	yes
ENSMUSG00000063894.14	Zkscan8	7.25583	5.69922	-0.348377	0.000749167	yes
ENSMUSG00000063895.6	Nupl1	19.5828	16.4839	-0.248535	0.0307611	yes
ENSMUSG00000063903.5	Klk1	183.486	143.896	-0.350642	0.00896951	yes
ENSMUSG00000064128.6	Cenpj	3.47892	2.78631	-0.320284	0.0217138	yes
ENSMUSG00000064225.6	Paqr9	2.48432	1.64377	-0.595845	0.000749167	yes
ENSMUSG00000064246.10	Chil1	1.01729	0.459038	-1.14805	0.010664	yes
ENSMUSG00000064345.1	mt-Nd2	1514.04	1123.09	-0.430933	0.0141479	yes
ENSMUSG00000065037.1	Rn7sk	38.2762	12.8645	-1.57305	0.000749167	yes
ENSMUSG00000066175.2	2510046G10Rik	12.712	6.39439	-0.991308	0.0428884	yes
ENSMUSG00000066232.4	Ipo7	70.6771	57.7817	-0.290629	0.0305056	yes
ENSMUSG00000066233.5	Tmem42	35.8253	26.2883	-0.446558	0.000749167	yes
ENSMUSG00000066324.2	Impad1	36.7053	30.7497	-0.255418	0.022318	yes
ENSMUSG00000066415.4	Msl2	24.7488	19.2342	-0.363688	0.000749167	yes
ENSMUSG00000066456.14	Hmgn3	271.282	165.3	-0.714711	0.000749167	yes
ENSMUSG00000066512.3	Klk1b5	1.53919	0.926317	-0.73259	0.016397	yes
ENSMUSG00000066568.12	Lsm14a	91.4057	71.9109	-0.346074	0.0114235	yes
ENSMUSG00000066637.1	Ttc32	15.8467	11.7244	-0.434668	0.00200061	yes
ENSMUSG00000066643.12	Wdr35	24.0841	15.8624	-0.602469	0.00200061	yes
ENSMUSG00000066705.6	Fxyd6	109.794	57.5838	-0.931069	0.000749167	yes
ENSMUSG00000067215.5	Usp51	5.31392	3.8343	-0.470815	0.00256248	yes
ENSMUSG00000067219.9	Nipal1	39.0651	28.5354	-0.453126	0.00463576	yes
ENSMUSG00000067455.5	Hist1h4j	6.64313	3.59284	-0.886739	0.000749167	yes
ENSMUSG00000067786.16	Nnat	11.6575	3.687	-1.66074	0.0118406	yes
ENSMUSG00000067873.11	Htatsf1	40.8843	34.3789	-0.250025	0.0226278	yes
ENSMUSG00000067928.6	Zfp760	2.5472	1.7885	-0.510162	0.000749167	yes
ENSMUSG00000067942.5	Zfp160	4.12798	3.27825	-0.33251	0.0217138	yes
ENSMUSG00000068015.6	Lrch1	11.2977	7.74893	-0.543961	0.000749167	yes
ENSMUSG00000068154.5	Insm1	160.447	115.431	-0.475065	0.000749167	yes
ENSMUSG00000068341.8	Reg3d	18.8207	9.86143	-0.932452	0.000749167	yes
ENSMUSG00000068615.4	Gjd2	126.405	65.3681	-0.951399	0.000749167	yes
ENSMUSG00000068617.4	Efcab1	105.952	74.2017	-0.51388	0.000749167	yes
ENSMUSG00000068735.14	Trp53i11	27.7682	18.4648	-0.588658	0.000749167	yes
ENSMUSG00000068742.11	Cry2	22.6939	18.3245	-0.308533	0.00896951	yes
ENSMUSG00000068747.14	Sort1	54.0108	37.3143	-0.533518	0.000749167	yes
ENSMUSG00000068854.7	Hist2h2be	6.4397	4.77321	-0.432034	0.0013958	yes
ENSMUSG00000068874.13	Selenbp1	2.31892	1.15815	-1.00163	0.0214883	yes
ENSMUSG00000068876.14	Cgn	8.65456	7.35927	-0.233898	0.0463175	yes
ENSMUSG00000068959.6	Zfp619	1.24269	0.938411	-0.405178	0.0405109	yes
ENSMUSG00000069072.9	Slc7a14	107.11	80.6139	-0.409989	0.0110507	yes
ENSMUSG00000069662.5	Marcks	37.2138	31.7379	-0.229634	0.043188	yes
ENSMUSG00000069920.10	B3gnt9	8.63331	5.86178	-0.558574	0.0051069	yes
ENSMUSG00000070003.6	Ssbp4	46.8687	40.0704	-0.22609	0.0465879	yes
ENSMUSG00000070348.5	Ccnd1	70.765	44.2276	-0.678088	0.00554275	yes
ENSMUSG00000070394.10	Tmem256	127.08	95.3848	-0.413901	0.000749167	yes
ENSMUSG00000070462.4	Mesdc1	8.59474	7.1626	-0.26297	0.0275502	yes
ENSMUSG00000070476.10	Fam217b	4.56672	3.33269	-0.45447	0.0352754	yes
ENSMUSG00000070520.4	Ndnl2	6.89388	5.1455	-0.422005	0.000749167	yes
ENSMUSG00000070544.6	Top1	34.1842	27.9605	-0.289939	0.00309676	yes
ENSMUSG00000070577.5	Gm572	9.87086	7.39881	-0.415882	0.00598003	yes
ENSMUSG00000070661.6	Rnf186	9.67074	6.99186	-0.46795	0.00200061	yes
ENSMUSG00000070705.3	Eid2b	10.4818	6.88664	-0.606011	0.000749167	yes
ENSMUSG00000070738.10	Dgkd	39.1978	27.7581	-0.497862	0.00857737	yes
ENSMUSG00000070802.5	Pnmal2	81.1537	65.3253	-0.313014	0.00643675	yes
ENSMUSG00000070858.11	Gm1673	22.151	12.3884	-0.838388	0.000749167	yes
ENSMUSG00000070880.10	Gad1	86.268	50.9314	-0.760269	0.000749167	yes
ENSMUSG00000070923.4	Klhl9	43.4734	34.262	-0.343526	0.00200061	yes
ENSMUSG00000071072.12	Ptges3	73.2621	58.4739	-0.325275	0.0051069	yes
ENSMUSG00000071180.4	Smim15	22.6519	19.0048	-0.253267	0.0359827	yes
ENSMUSG00000071266.13	Zfp946	7.80172	5.71413	-0.449258	0.00256248	yes
ENSMUSG00000071267.11	Zfp942	6.70121	5.33908	-0.32783	0.0488095	yes
ENSMUSG00000071356.7	Reg3b	152.471	93.7296	-0.70196	0.000749167	yes
ENSMUSG00000071379.1	Hpcal1	36.1215	27.7219	-0.381831	0.000749167	yes
ENSMUSG00000071547.3	Nt5dc2	29.8564	18.6068	-0.682215	0.000749167	yes
ENSMUSG00000071573.13	Rnls	5.01271	3.79197	-0.402642	0.0498635	yes
ENSMUSG00000071661.6	Zbtb3	1.38638	0.960954	-0.528788	0.0410501	yes
ENSMUSG00000071723.7	Gspt2	8.25693	6.69329	-0.302889	0.0251173	yes
ENSMUSG00000072437.3	Nanos1	2.4434	1.03182	-1.24371	0.000749167	yes
ENSMUSG00000072494.7	Ppp1r3e	32.7893	25.0243	-0.389894	0.00200061	yes
ENSMUSG00000072501.4	Phf20l1	11.0096	9.39141	-0.229351	0.0440061	yes
ENSMUSG00000072591.10	5930412G12Rik	5.12325	1.13697	-2.17187	0.0198511	yes
ENSMUSG00000072692.7	Rpl37rt	10.6983	6.82162	-0.649194	0.016397	yes
ENSMUSG00000072704.6	Smim10l1	126.305	90.9318	-0.474053	0.000749167	yes
ENSMUSG00000072875.2	Gpr27	30.1274	24.9817	-0.270203	0.01528	yes
ENSMUSG00000073062.3	Zxdb	4.30653	2.81112	-0.615381	0.000749167	yes
ENSMUSG00000073131.12	Vma21	21.1998	15.0219	-0.496983	0.0281885	yes
ENSMUSG00000073147.3	5031425E22Rik	14.2146	10.4512	-0.443705	0.000749167	yes
ENSMUSG00000073374.3	C030034I22Rik	3.21119	1.46232	-1.13485	0.000749167	yes
ENSMUSG00000073478.6	D730003I15Rik	22.3644	16.0544	-0.478229	0.0013958	yes
ENSMUSG00000073639.5	Rab18	111.44	92.4513	-0.269498	0.0114235	yes
ENSMUSG00000074158.9	9830147E19Rik	2.26416	1.68058	-0.430017	0.0343735	yes
ENSMUSG00000074165.10	Zfp788	12.9325	9.78961	-0.401679	0.0114235	yes
ENSMUSG00000074207.10	Adh1	124.379	70.4746	-0.819566	0.000749167	yes
ENSMUSG00000074211.4	Sdhaf1	13.6325	11.2151	-0.281608	0.0232152	yes
ENSMUSG00000074240.3	Cib3	21.4205	4.92943	-2.1195	0.000749167	yes
ENSMUSG00000074682.4	Zcchc3	5.29496	4.0608	-0.382855	0.00309676	yes
ENSMUSG00000074738.2	B930041F14Rik	23.6169	18.5978	-0.344689	0.00200061	yes
ENSMUSG00000074793.10	Hspa12b	1.51075	1.04826	-0.527263	0.0400399	yes
ENSMUSG00000074876.5	Spata5l1	5.16611	3.74475	-0.464208	0.0332248	yes
ENSMUSG00000074909.4	Ranbp6	5.7332	4.68212	-0.292178	0.0260408	yes
ENSMUSG00000074994.4	Qser1	7.69731	6.52175	-0.239096	0.0310145	yes
ENSMUSG00000075020.5	E530001K10Rik	9.71997	5.39252	-0.849992	0.000749167	yes
ENSMUSG00000075254.11	Heg1	12.778	9.90271	-0.367769	0.000749167	yes
ENSMUSG00000075376.10	Rc3h2	10.5146	8.6657	-0.279006	0.00689099	yes
ENSMUSG00000075470.1	Alg10b	28.4492	23.4234	-0.280437	0.00554275	yes
ENSMUSG00000075592.9	Nynrin	4.31797	3.24077	-0.414019	0.000749167	yes
ENSMUSG00000075700.9	Selt	172.287	129.336	-0.413686	0.000749167	yes
ENSMUSG00000076441.9	Ass1	8.21424	5.35412	-0.617478	0.0051069	yes
ENSMUSG00000078161.8	Erich3	6.46508	4.19107	-0.625349	0.0013958	yes
ENSMUSG00000078185.2	Chml	3.11846	2.42872	-0.360638	0.0220056	yes
ENSMUSG00000078439.9	Smim24	5.4687	3.29065	-0.732826	0.0041442	yes
ENSMUSG00000078451.4	Ppil6	2.02785	1.26508	-0.680722	0.0323456	yes
ENSMUSG00000078515.4	Ddi2	16.9789	13.8756	-0.291189	0.0479499	yes
ENSMUSG00000078566.8	Bnip3	126.801	65.1424	-0.960899	0.000749167	yes
ENSMUSG00000078779.4	Zfp59	2.50689	1.88128	-0.414181	0.01528	yes
ENSMUSG00000078794.4	Dact3	2.28159	1.3662	-0.739869	0.000749167	yes
ENSMUSG00000078851.4	Hist3h2a	15.2	11.6792	-0.380129	0.0013958	yes
ENSMUSG00000079056.12	Kcnip3	2.72013	1.61692	-0.750425	0.000749167	yes
ENSMUSG00000079083.2	Jrkl	4.48375	3.54572	-0.33863	0.0355183	yes
ENSMUSG00000079414.2	Gm11110	2.38972	1.37392	-0.798545	0.0316074	yes
ENSMUSG00000079470.8	Utp14b	1.89207	1.24031	-0.609271	0.0357597	yes
ENSMUSG00000079516.2	Reg3a	27.2394	11.0768	-1.29816	0.000749167	yes
ENSMUSG00000079614.3	Seh1l	61.6042	49.0226	-0.329584	0.00200061	yes
ENSMUSG00000079679.3	Vwde	5.14875	4.07305	-0.338112	0.00643675	yes
ENSMUSG00000080242.5	Gm15487	102.498	72.2698	-0.504131	0.000749167	yes
ENSMUSG00000080817.1	Gm13751	9.40671	6.90561	-0.445921	0.0357597	yes
ENSMUSG00000081219.1	Bambi-ps1	6.06445	2.014	-1.59031	0.000749167	yes
ENSMUSG00000081683.5	Fzd10	1.00581	0.459902	-1.12896	0.000749167	yes
ENSMUSG00000082229.1	Nap1l2	11.4326	9.53213	-0.262289	0.0476829	yes
ENSMUSG00000083307.1	AA414768	12.413	8.31759	-0.577619	0.000749167	yes
ENSMUSG00000084349.3	Rpl3-ps1	10.6866	4.69245	-1.18739	0.000749167	yes
ENSMUSG00000084983.7	Gm11789	17.9219	10.3886	-0.786716	0.01528	yes
ENSMUSG00000085084.7	4930570G19Rik	5.14337	2.75899	-0.898572	0.00818075	yes
ENSMUSG00000085793.1	Lin52	8.25059	6.60805	-0.320273	0.0195149	yes
ENSMUSG00000086013.1	Gm15706	19.0961	14.3415	-0.413081	0.0041442	yes
ENSMUSG00000086022.1	Rad51ap2	1.19683	0.441693	-1.4381	0.000749167	yes
ENSMUSG00000086943.2	4732414G09Rik	2.92106	1.27408	-1.19704	0.0266153	yes
ENSMUSG00000087651.2	1500009L16Rik	31.6451	12.7197	-1.31491	0.000749167	yes
ENSMUSG00000089235.1	Gm23119	5.07979	0	-inf	0.0202288	yes
ENSMUSG00000089653.1	Gm15841	2.16926	0.996262	-1.12261	0.0149448	yes
ENSMUSG00000089989.9	Flt3l	4.70447	3.12419	-0.590551	0.0051069	yes
ENSMUSG00000089996.5	Tmsb15b2	181.819	116.213	-0.64573	0.00818075	yes
ENSMUSG00000090223.1	Pcp4	56.7591	26.4987	-1.09893	0.000749167	yes
ENSMUSG00000090291.2	Lrrc10b	70.443	41.3797	-0.767532	0.000749167	yes
ENSMUSG00000090641.1	Zfp712	1.22771	0.889803	-0.464409	0.0397665	yes
ENSMUSG00000091387.1	Gcnt4	2.69618	2.11108	-0.352932	0.016397	yes
ENSMUSG00000091636.1	A330050F15Rik	14.4974	9.28013	-0.643572	0.000749167	yes
ENSMUSG00000091705.8	H2-Q2	92.4663	67.9191	-0.445109	0.000749167	yes
ENSMUSG00000091956.2	C2cd4b	48.4445	20.1195	-1.26774	0.000749167	yes
ENSMUSG00000092060.4	Bend4	1.23122	0.791079	-0.638195	0.000749167	yes
ENSMUSG00000092083.4	Kcnb2	2.74009	2.09169	-0.389555	0.0455021	yes
ENSMUSG00000092837.1	Rpph1	15.2896	3.77068	-2.01965	0.000749167	yes
ENSMUSG00000093661.1	Eif4e3	19.376	13.5831	-0.512454	0.00554275	yes
ENSMUSG00000093677.1	Gm20712	5.90895	4.11188	-0.523103	0.0041442	yes
ENSMUSG00000093803.2	Ppp2r3d	25.64	19.6409	-0.726806	0.0145436	yes
ENSMUSG00000093916.1	Gm379	5.29258	3.11356	-0.765406	0.000749167	yes
ENSMUSG00000094377.1	Gm24407	7.67892	0	-inf	0.00309676	yes
ENSMUSG00000094483.2	Purb	28.1422	22.6614	-0.312495	0.00200061	yes
ENSMUSG00000094893.1	Gm4791	18.0449	5.55694	-1.69922	0.000749167	yes
ENSMUSG00000095432.8	Zfp748	5.17165	4.13515	-0.322686	0.0263092	yes
ENSMUSG00000095742.1	CAAA01147332.1	156.681	97.9125	-0.678269	0.000749167	yes
ENSMUSG00000096210.1	H1f0	100.975	85.8658	-0.23385	0.0413183	yes
ENSMUSG00000096403.2	Gm9825	10.2223	7.1144	-0.522908	0.00773668	yes
ENSMUSG00000096847.1	Tmem151b	2.32186	0.792349	-1.55108	0.000749167	yes
ENSMUSG00000097027.1	Gm26559	5.21853	3.90017	-0.420107	0.00200061	yes
ENSMUSG00000097059.1	Fam120aos	13.8064	8.32907	-0.72911	0.000749167	yes
ENSMUSG00000097486.2	Gm17733	1.90748	0.975587	-0.967322	0.0013958	yes
ENSMUSG00000097566.1	A930024N18Rik	1.09473	0.588279	-0.896008	0.00309676	yes
ENSMUSG00000097589.9	Dleu2	12.0091	7.61832	-0.656587	0.0266153	yes
ENSMUSG00000097868.1	A330069E16Rik	2.13274	1.23904	-0.783479	0.0241631	yes
ENSMUSG00000098050.1	Gm5345	3.88829	2.5275	-0.621423	0.0118406	yes
ENSMUSG00000098132.1	Rassf10	5.0018	3.85388	-0.376134	0.0051069	yes
ENSMUSG00000098188.1	Sowahc	31.5392	24.7133	-0.351859	0.000749167	yes
ENSMUSG00000098557.1	Kctd12	18.4011	12.3907	-0.570537	0.000749167	yes
ENSMUSG00000098973.1	Mir6236	3978.02	1520.35	-1.38765	0.000749167	yes
ENSMUSG00000099843.1	Gm7160	10.3343	6.60789	-0.645179	0.00200061	yes
ENSMUSG00000101856.1	1700096K18Rik	9.11204	6.33475	-0.524486	0.000749167	yes
ENSMUSG00000102426.1	Kantr	16.1831	12.2202	-0.405226	0.00200061	yes
ENSMUSG00000103965.1	Gm30173	10.3954	6.58247	-0.659239	0.000749167	yes
ENSMUSG00000106847.1	Peg13	41.8595	31.4166	-0.414027	0.00256248	yes
ENSMUSG00000108461.1	RP24-157O12.2	11.989	7.41704	-0.6928	0.000749167	yes
ENSMUSG00000109008.1	RP24-120F8.4	4.4722	2.30761	-0.954582	0.0241631	yes
ENSMUSG00000109321.1	RP23-54G8.1	30.7523	17.8612	-0.783863	0.000749167	yes
