# Supplementary material for: Destabilization of β Cell FIT2 by saturated fatty acids alter lipid droplet numbers and contribute to ER stress and diabetes
Source: Proc Natl Acad Sci U S A. 2022 Mar 7;119(11):e2113074119. doi: 10.1073/pnas.2113074119 (PMC8931238; doi:10.1073/pnas.2113074119)
Supplement: Supplementary File [file pnas.2113074119.sd04.xlsx]

## Sheet: Upregulated genes
Supplementary Dataset 4: Up-regulated genes in KO as compared to FL islets.
Ensembl gene ID	Gene Symbol	FL expression (FPKM)	KO expression (FPKM)	log2(fold change)	qvalue	significance
ENSMUSG00000000078.6	Klf6	11.5761	13.9805	0.272265	0.0098127	yes
ENSMUSG00000000120.6	Ngfr	1.05224	4.88722	2.21555	0.000749167	yes
ENSMUSG00000000253.12	Gmpr	34.3842	43.9969	0.355655	0.0041442	yes
ENSMUSG00000000296.7	Tpd52l1	9.82255	13.7503	0.485294	0.000749167	yes
ENSMUSG00000000544.14	Gpa33	4.92435	7.88056	0.678364	0.000749167	yes
ENSMUSG00000000555.6	Itga5	1.85878	2.83957	0.611322	0.000749167	yes
ENSMUSG00000000594.7	Gm2a	9.26885	11.2387	0.278008	0.0110507	yes
ENSMUSG00000000753.15	Serpinf1	1.09787	2.28237	1.05582	0.0118406	yes
ENSMUSG00000000805.18	Car4	0.626569	1.1811	0.914581	0.0434679	yes
ENSMUSG00000000957.9	Mmp14	4.72138	7.15214	0.599166	0.000749167	yes
ENSMUSG00000000958.9	Slc7a7	2.11301	18.4118	3.12326	0.000749167	yes
ENSMUSG00000001119.7	Col6a1	1.67827	3.02496	0.84994	0.000749167	yes
ENSMUSG00000001270.8	Ckb	24.501	31.8677	0.379258	0.000749167	yes
ENSMUSG00000001300.16	Efnb2	2.77296	4.21549	0.604277	0.0036194	yes
ENSMUSG00000001334.9	Fndc5	2.00444	3.32234	0.729001	0.000749167	yes
ENSMUSG00000001348.14	Acp5	7.8566	12.9633	0.722459	0.000749167	yes
ENSMUSG00000001380.6	Hars	28.3369	34.4916	0.283559	0.0272357	yes
ENSMUSG00000001435.14	Col18a1	3.57884	5.69234	0.66953	0.000749167	yes
ENSMUSG00000001493.9	Meox1	1.32142	2.49219	0.91532	0.000749167	yes
ENSMUSG00000001520.12	Nrip2	1.79541	4.99193	1.47528	0.000749167	yes
ENSMUSG00000001542.6	Ell2	29.6659	36.9677	0.317462	0.00200061	yes
ENSMUSG00000001751.9	Naglu	23.777	30.6086	0.364371	0.0244705	yes
ENSMUSG00000002014.12	Ssr4	300.371	362.996	0.273209	0.0170658	yes
ENSMUSG00000002688.7	Prkd1	9.56489	11.8522	0.309337	0.00463576	yes
ENSMUSG00000002732.14	Fkbp7	1.45711	2.84673	0.966192	0.0170658	yes
ENSMUSG00000002944.15	Cd36	10.127	13.5867	0.423986	0.0036194	yes
ENSMUSG00000002985.16	Apoe	109.847	186.065	0.760317	0.000749167	yes
ENSMUSG00000002992.17	Apoc2	0.478304	1.20909	1.33792	0.00896951	yes
ENSMUSG00000003279.16	Dlgap1	5.18345	6.92005	0.416869	0.00309676	yes
ENSMUSG00000003355.6	Fkbp11	28.8222	40.7343	0.499064	0.000749167	yes
ENSMUSG00000003809.14	Gcdh	17.4493	21.9556	0.331422	0.0251173	yes
ENSMUSG00000003824.12	Syce2	10.5397	17.8255	0.758114	0.0051069	yes
ENSMUSG00000004098.7	Col5a3	0.637856	1.09613	0.781113	0.000749167	yes
ENSMUSG00000004105.8	Angptl2	1.88774	3.75495	0.992131	0.0013958	yes
ENSMUSG00000004359.16	Spic	0.304813	2.43958	3.00063	0.000749167	yes
ENSMUSG00000004371.14	Il11	1.30739	2.1916	0.745297	0.00938831	yes
ENSMUSG00000004383.17	Large	1.40954	2.15089	0.609704	0.000749167	yes
ENSMUSG00000004655.5	Aqp1	0.440073	1.16022	1.39858	0.000749167	yes
ENSMUSG00000005054.6	Cstb	138.794	162.365	0.226291	0.0359827	yes
ENSMUSG00000005087.17	Cd44	9.44967	14.3454	0.602255	0.000749167	yes
ENSMUSG00000005131.3	4930550C14Rik	2.02949	3.93191	0.954111	0.000749167	yes
ENSMUSG00000005823.8	Gpr108	33.0237	39.3134	0.251517	0.0192079	yes
ENSMUSG00000005836.8	Gata6	5.06591	6.18251	0.287373	0.0471469	yes
ENSMUSG00000006154.13	Eps8l1	0.724198	1.67436	1.20915	0.0305056	yes
ENSMUSG00000006179.8	Prss16	0.576308	1.54678	1.42435	0.00309676	yes
ENSMUSG00000006360.11	Crip1	37.6194	49.4516	0.394541	0.00689099	yes
ENSMUSG00000006764.8	Tph2	0.407996	2.96063	2.85928	0.000749167	yes
ENSMUSG00000006958.13	Chrd	1.38328	2.10523	0.605878	0.000749167	yes
ENSMUSG00000007594.9	Hapln4	40.1396	49.077	0.29002	0.00554275	yes
ENSMUSG00000007872.3	Id3	13.0139	17.4974	0.427083	0.00256248	yes
ENSMUSG00000008348.9	Ubc	36.5165	45.2306	0.308748	0.00773668	yes
ENSMUSG00000008461.5	Fut1	3.30414	7.15734	1.11515	0.000749167	yes
ENSMUSG00000008540.11	Mgst1	6.04034	14.9301	1.30552	0.000749167	yes
ENSMUSG00000009092.4	Derl3	7.92854	29.5546	1.89826	0.000749167	yes
ENSMUSG00000010663.4	Fads1	19.117	25.9448	0.440587	0.000749167	yes
ENSMUSG00000011179.7	Odc1	50.101	68.1517	0.443911	0.000749167	yes
ENSMUSG00000012017.3	Scarf2	2.85575	3.79401	0.409854	0.0122459	yes
ENSMUSG00000012350.15	Ehf	5.978	11.2141	0.907575	0.000749167	yes
ENSMUSG00000014813.8	Stc1	2.93474	3.98344	0.44078	0.0013958	yes
ENSMUSG00000015085.8	Entpd2	8.0356	39.5353	2.29866	0.000749167	yes
ENSMUSG00000015305.5	Sash1	3.33897	3.97911	0.253042	0.0450727	yes
ENSMUSG00000015484.3	Fam163a	1.50792	6.53783	2.11625	0.000749167	yes
ENSMUSG00000016028.9	Celsr1	1.97911	3.04565	0.621903	0.000749167	yes
ENSMUSG00000016087.13	Fli1	0.659815	1.01975	0.628083	0.0226278	yes
ENSMUSG00000016239.11	Lonrf3	2.42211	6.6914	1.46605	0.000749167	yes
ENSMUSG00000016494.9	Cd34	17.3807	24.2334	0.479513	0.0110507	yes
ENSMUSG00000017057.9	Il13ra1	14.5784	17.8992	0.296062	0.0041442	yes
ENSMUSG00000017204.4	Gsdma	31.6143	75.3241	1.25253	0.000749167	yes
ENSMUSG00000017309.11	Cd300lg	3.4313	4.40586	0.360667	0.0288498	yes
ENSMUSG00000017679.16	Ttpal	8.44813	10.5969	0.326941	0.0130117	yes
ENSMUSG00000017943.15	Gdap1l1	48.3065	60.0874	0.314844	0.0156742	yes
ENSMUSG00000018008.7	Cyth4	0.811724	1.16167	0.517143	0.0410501	yes
ENSMUSG00000018339.11	Gpx3	348.332	606.061	0.799003	0.000749167	yes
ENSMUSG00000018500.2	Adora2b	8.01483	13.8241	0.786447	0.000749167	yes
ENSMUSG00000018585.9	Atox1	133.543	184.174	0.463766	0.000749167	yes
ENSMUSG00000018593.12	Sparc	46.7306	64.6026	0.467224	0.000749167	yes
ENSMUSG00000018648.15	Dusp14	7.48147	13.5485	0.856737	0.000749167	yes
ENSMUSG00000018672.15	Copz2	56.9096	83.9814	0.561397	0.000749167	yes
ENSMUSG00000018774.13	Cd68	20.9664	34.2077	0.706242	0.000749167	yes
ENSMUSG00000018821.3	Avpi1	13.5612	25.0252	0.883898	0.000749167	yes
ENSMUSG00000019558.14	Slc6a8	25.5763	47.317	0.887552	0.000749167	yes
ENSMUSG00000019718.8	L3hypdh	0.769896	1.42411	0.887322	0.0352754	yes
ENSMUSG00000019772.4	Vip	14.6398	19.1519	0.387593	0.0051069	yes
ENSMUSG00000019851.7	Perp	13.536	19.6817	0.540054	0.000749167	yes
ENSMUSG00000019889.9	Ptprk	2.89906	4.63274	0.676281	0.000749167	yes
ENSMUSG00000019894.13	Slc6a15	0.520067	1.76153	1.76006	0.000749167	yes
ENSMUSG00000019929.15	Dcn	2.46654	4.41067	0.838506	0.000749167	yes
ENSMUSG00000019960.7	Dusp6	4.56143	5.99632	0.394591	0.00463576	yes
ENSMUSG00000019978.15	Epb41l2	2.33396	3.06214	0.39176	0.00256248	yes
ENSMUSG00000019990.14	Pde7b	2.00685	9.48878	2.24129	0.000749167	yes
ENSMUSG00000019997.11	Ctgf	2.32117	3.61644	0.639718	0.00200061	yes
ENSMUSG00000020027.18	Socs2	16.8531	37.0364	1.13593	0.000749167	yes
ENSMUSG00000020044.13	Timp3	11.7226	14.5022	0.306985	0.00463576	yes
ENSMUSG00000020053.18	Igf1	0.759237	2.52324	1.73266	0.0036194	yes
ENSMUSG00000020154.9	Ptprb	2.43288	3.07748	0.339084	0.000749167	yes
ENSMUSG00000020241.13	Col6a2	1.61129	2.84305	0.819222	0.000749167	yes
ENSMUSG00000020400.17	Tnip1	14.2037	18.3155	0.366802	0.0185091	yes
ENSMUSG00000020427.11	Igfbp3	34.601	41.9526	0.277946	0.0133627	yes
ENSMUSG00000020456.17	Ogdh	58.2894	71.3761	0.292207	0.0241631	yes
ENSMUSG00000020473.13	Aebp1	1.05907	1.79502	0.7612	0.000749167	yes
ENSMUSG00000020609.14	Apob	0.0267719	1.18566	5.46882	0.0188652	yes
ENSMUSG00000020620.14	Abca8b	2.93801	4.07237	0.47103	0.000749167	yes
ENSMUSG00000020656.15	Grhl1	2.30678	3.03088	0.393855	0.0145436	yes
ENSMUSG00000020672.13	Sntg2	0.957026	4.74833	2.31079	0.000749167	yes
ENSMUSG00000020676.2	Ccl11	0.431795	1.2767	1.564	0.000749167	yes
ENSMUSG00000020810.5	Cygb	1.84955	2.98377	0.689958	0.000749167	yes
ENSMUSG00000021127.6	Zfp36l1	4.99218	7.06155	0.500314	0.000749167	yes
ENSMUSG00000021180.8	Rps6ka5	3.47135	4.72948	0.446182	0.000749167	yes
ENSMUSG00000021185.15	9030617O03Rik	5.3906	11.655	1.11243	0.000749167	yes
ENSMUSG00000021190.14	Lgmn	31.7645	46.278	0.54291	0.000749167	yes
ENSMUSG00000021314.11	Amph	17.339	21.2262	0.291828	0.00857737	yes
ENSMUSG00000021336.16	Slc17a4	0.295282	1.1204	1.92385	0.000749167	yes
ENSMUSG00000021379.1	Id4	1.68539	3.00471	0.834148	0.000749167	yes
ENSMUSG00000021432.14	Slc35b3	9.63503	11.8475	0.298223	0.0269467	yes
ENSMUSG00000021453.2	Gadd45g	25.9911	33.2882	0.356994	0.000749167	yes
ENSMUSG00000021464.14	Ror2	8.79749	10.566	0.264268	0.0217138	yes
ENSMUSG00000021476.8	Habp4	11.1396	14.1311	0.343178	0.000749167	yes
ENSMUSG00000021508.10	Cxcl14	0.699754	1.38299	0.982873	0.000749167	yes
ENSMUSG00000021585.8	Cast	10.0131	12.5885	0.330221	0.0036194	yes
ENSMUSG00000021596.16	Mctp1	0.53177	2.4027	2.17578	0.000749167	yes
ENSMUSG00000021620.4	Acot12	0.102093	1.17241	3.52152	0.01528	yes
ENSMUSG00000021638.12	Ocln	10.7463	16.7031	0.636273	0.00309676	yes
ENSMUSG00000021643.14	Serf1	19.6042	26.0033	0.407532	0.0251173	yes
ENSMUSG00000021647.6	Cartpt	1.50617	2.81989	0.904759	0.00598003	yes
ENSMUSG00000021684.16	Pde8b	1.77599	3.22225	0.859443	0.00896951	yes
ENSMUSG00000021696.8	Elovl7	5.19292	6.18811	0.252953	0.0452879	yes
ENSMUSG00000021700.9	Rab3c	1.35995	2.99723	1.14008	0.000749167	yes
ENSMUSG00000021703.8	Serinc5	18.5898	38.5162	1.05096	0.000749167	yes
ENSMUSG00000021720.10	Rnf180	3.08564	6.34574	1.04022	0.000749167	yes
ENSMUSG00000021730.8	Hcn1	0.265169	1.78716	2.75268	0.000749167	yes
ENSMUSG00000021749.5	Oit1	0.944123	1.65047	0.805831	0.00773668	yes
ENSMUSG00000021795.9	Sftpd	0.737102	108.606	7.20302	0.000749167	yes
ENSMUSG00000021850.13	1700011H14Rik	0.218397	2.61342	3.58091	0.0177381	yes
ENSMUSG00000021904.5	Sema3g	1.41607	2.22184	0.64987	0.000749167	yes
ENSMUSG00000021913.7	Ogdhl	49.0051	85.1623	0.797282	0.000749167	yes
ENSMUSG00000021982.13	Cdadc1	17.5375	20.9158	0.254145	0.0434679	yes
ENSMUSG00000021998.16	Lcp1	4.69697	8.4754	0.85155	0.0167432	yes
ENSMUSG00000021999.8	Cpb2	1.87937	2.68663	0.515549	0.0379289	yes
ENSMUSG00000022012.8	Enox1	2.79176	5.5757	0.997976	0.000749167	yes
ENSMUSG00000022054.11	Nefm	7.9896	11.1325	0.478577	0.000749167	yes
ENSMUSG00000022074.5	Tnfrsf10b	1.29934	1.86646	0.522534	0.00773668	yes
ENSMUSG00000022129.3	Dct	2.05687	11.6278	2.49905	0.000749167	yes
ENSMUSG00000022131.2	Gpr180	14.7614	19.022	0.365846	0.000749167	yes
ENSMUSG00000022257.3	Laptm4b	68.3627	88.1505	0.366759	0.000749167	yes
ENSMUSG00000022270.15	Fam134b	24.8908	52.0223	1.06351	0.000749167	yes
ENSMUSG00000022324.14	Matn2	3.60387	53.6306	3.89544	0.000749167	yes
ENSMUSG00000022350.6	E430025E21Rik	47.9798	80.4277	0.745266	0.000749167	yes
ENSMUSG00000022351.14	Sqle	76.2167	97.7697	0.35928	0.000749167	yes
ENSMUSG00000022425.15	Enpp2	56.4858	328.281	2.53897	0.000749167	yes
ENSMUSG00000022488.8	Nckap1l	0.931954	1.41856	0.606097	0.000749167	yes
ENSMUSG00000022500.14	Litaf	15.8384	21.7936	0.460474	0.000749167	yes
ENSMUSG00000022512.2	Cldn1	0.302399	1.28296	2.08495	0.000749167	yes
ENSMUSG00000022514.14	Il1rap	3.5674	6.44556	0.853431	0.000749167	yes
ENSMUSG00000022687.11	Boc	0.982599	1.6905	0.782779	0.000749167	yes
ENSMUSG00000022799.4	Arhgap31	1.43577	1.89845	0.402996	0.00256248	yes
ENSMUSG00000022848.8	Dirc2	25.8675	35.4787	0.455813	0.000749167	yes
ENSMUSG00000022853.6	Ehhadh	7.53869	13.048	0.791439	0.000749167	yes
ENSMUSG00000022861.16	Dgkg	7.32373	10.1632	0.47271	0.000749167	yes
ENSMUSG00000022912.8	Pros1	5.36061	20.0783	1.90517	0.000749167	yes
ENSMUSG00000022952.16	Runx1	0.411014	1.55287	1.91768	0.000749167	yes
ENSMUSG00000023017.9	Asic1	9.03396	11.3742	0.332332	0.0013958	yes
ENSMUSG00000023067.13	Cdkn1a	46.4506	70.7789	0.607622	0.000749167	yes
ENSMUSG00000023087.15	Noct	4.51607	6.07326	0.427403	0.000749167	yes
ENSMUSG00000023243.8	Kcnk5	1.02592	1.44897	0.498115	0.0145436	yes
ENSMUSG00000023272.3	Creld2	112.673	145.965	0.37349	0.000749167	yes
ENSMUSG00000023348.11	Trip6	0.638935	1.20223	0.911969	0.0415855	yes
ENSMUSG00000023393.15	Slc17a9	6.00506	10.7685	0.842573	0.000749167	yes
ENSMUSG00000023830.13	Igf2r	32.2664	40.0673	0.312394	0.0122459	yes
ENSMUSG00000023905.14	Tnfrsf12a	42.133	50.8828	0.27223	0.0122459	yes
ENSMUSG00000023913.17	Pla2g7	8.08326	11.4577	0.503311	0.0355183	yes
ENSMUSG00000024014.7	Pim1	3.45133	4.72823	0.454146	0.00256248	yes
ENSMUSG00000024033.9	Rsph1	6.422	9.22476	0.522488	0.000749167	yes
ENSMUSG00000024066.8	Xdh	0.683601	1.93436	1.50063	0.000749167	yes
ENSMUSG00000024074.7	Crim1	1.54967	2.04385	0.399335	0.00857737	yes
ENSMUSG00000024135.9	Srbd1	5.40867	18.1068	1.74319	0.000749167	yes
ENSMUSG00000024140.9	Epas1	4.56743	6.44628	0.497087	0.000749167	yes
ENSMUSG00000024150.11	Mcfd2	86.285	114.287	0.405481	0.000749167	yes
ENSMUSG00000024164.15	C3	3.68033	8.11739	1.14118	0.0013958	yes
ENSMUSG00000024197.9	Plin3	7.43783	9.13799	0.296994	0.0266153	yes
ENSMUSG00000024236.17	Svil	13.0538	17.6064	0.431623	0.0402941	yes
ENSMUSG00000024366.7	Gfra3	0.392183	17.7812	5.50268	0.000749167	yes
ENSMUSG00000024376.6	Epb41l4a	2.03838	5.61155	1.46097	0.000749167	yes
ENSMUSG00000024381.15	Bin1	10.9812	13.8395	0.333758	0.0051069	yes
ENSMUSG00000024395.7	Lims2	2.52776	3.65872	0.533481	0.00554275	yes
ENSMUSG00000024411.9	Aqp4	4.92737	12.5628	1.35027	0.000749167	yes
ENSMUSG00000024500.18	Ppp2r2b	2.06326	3.74769	0.861076	0.000749167	yes
ENSMUSG00000024516.12	Sec11c	339.255	422.662	0.317135	0.0260408	yes
ENSMUSG00000024558.12	Mapk4	1.69756	6.31346	1.89497	0.000749167	yes
ENSMUSG00000024597.10	Slc12a2	7.79742	9.1368	0.228691	0.0473948	yes
ENSMUSG00000024620.11	Pdgfrb	3.29454	5.0669	0.621024	0.000749167	yes
ENSMUSG00000024642.16	Tle4	1.87646	3.19777	0.769053	0.000749167	yes
ENSMUSG00000024754.12	Tmem2	3.17924	4.34115	0.449392	0.000749167	yes
ENSMUSG00000024781.15	Lipa	13.1398	19.4013	0.562211	0.000749167	yes
ENSMUSG00000024782.7	Ak3	22.8426	27.1505	0.249252	0.0285269	yes
ENSMUSG00000024887.9	Asah2	12.8008	17.016	0.410651	0.000749167	yes
ENSMUSG00000024911.5	Fibp	26.9408	32.1196	0.253663	0.0307611	yes
ENSMUSG00000024912.5	Fosl1	0.767761	1.35611	0.820739	0.0036194	yes
ENSMUSG00000024981.5	Acsl5	43.2152	53.9306	0.319563	0.00200061	yes
ENSMUSG00000025017.9	Pik3ap1	1.1354	1.867	0.717524	0.000749167	yes
ENSMUSG00000025044.15	Msr1	0.906758	1.62485	0.841521	0.00200061	yes
ENSMUSG00000025068.7	Gsto1	31.0749	42.671	0.457505	0.000749167	yes
ENSMUSG00000025189.8	Cnnm1	3.33281	4.17779	0.326001	0.010664	yes
ENSMUSG00000025236.10	Adpgk	7.8015	10.7723	0.465509	0.000749167	yes
ENSMUSG00000025268.15	Maged2	40.0163	50.8962	0.346969	0.00857737	yes
ENSMUSG00000025283.15	Sat1	57.3066	91.5099	0.675225	0.000749167	yes
ENSMUSG00000025408.15	Ddit3	357.801	549.767	0.619664	0.000749167	yes
ENSMUSG00000025429.8	Pstpip2	5.88169	8.25462	0.488971	0.000749167	yes
ENSMUSG00000025473.16	Adam8	1.23394	3.05718	1.30893	0.000749167	yes
ENSMUSG00000025491.14	Ifitm1	0.758	2.05394	1.43813	0.00200061	yes
ENSMUSG00000025492.6	Ifitm3	25.5638	35.6936	0.481562	0.000749167	yes
ENSMUSG00000025665.16	Rps6ka6	2.39673	3.8987	0.701921	0.049601	yes
ENSMUSG00000025666.16	Tmem47	0.832694	9.43702	3.50247	0.000749167	yes
ENSMUSG00000025716.14	Myo3a	0.411352	1.67986	2.02989	0.000749167	yes
ENSMUSG00000025743.14	Sdc3	14.2028	17.4274	0.295181	0.00309676	yes
ENSMUSG00000025746.11	Il6	0.765272	2.48782	1.70084	0.000749167	yes
ENSMUSG00000025779.10	Ly96	27.9185	36.8253	0.399474	0.00256248	yes
ENSMUSG00000025969.15	Nrp2	2.52326	3.50632	0.474666	0.000749167	yes
ENSMUSG00000026042.16	Col5a2	1.32974	2.91317	1.13145	0.000749167	yes
ENSMUSG00000026159.13	Agfg1	40.7598	49.1462	0.269933	0.0368456	yes
ENSMUSG00000026185.8	Igfbp5	39.8524	147.143	1.88448	0.000749167	yes
ENSMUSG00000026189.13	Pecr	19.2369	23.8542	0.310373	0.021201	yes
ENSMUSG00000026223.15	Itm2c	220.482	293.346	0.411942	0.00730962	yes
ENSMUSG00000026360.9	Rgs2	17.1726	24.5417	0.515124	0.00309676	yes
ENSMUSG00000026365.15	Cfh	0.736816	1.05294	0.515044	0.0288498	yes
ENSMUSG00000026385.16	Dbi	94.5997	120.307	0.346815	0.00643675	yes
ENSMUSG00000026417.13	Pigr	6.83326	9.79129	0.518925	0.0013958	yes
ENSMUSG00000026421.14	Csrp1	31.418	39.7443	0.339157	0.0013958	yes
ENSMUSG00000026443.3	Lrrn2	9.09967	11.6112	0.351636	0.000749167	yes
ENSMUSG00000026469.14	Xpr1	13.5612	16.8253	0.31115	0.00463576	yes
ENSMUSG00000026483.13	Fam129a	14.3437	22.5427	0.652241	0.00256248	yes
ENSMUSG00000026504.17	Sdccag8	12.825	24.4019	0.928042	0.010664	yes
ENSMUSG00000026600.12	Soat1	26.9405	53.5855	0.992065	0.000749167	yes
ENSMUSG00000026678.10	Rgs5	7.40043	9.6007	0.375531	0.0013958	yes
ENSMUSG00000026687.14	Aldh9a1	46.2197	59.4274	0.362622	0.000749167	yes
ENSMUSG00000026692.12	Fmo4	0.516453	1.43018	1.46949	0.000749167	yes
ENSMUSG00000026748.13	Plxdc2	0.725693	1.08856	0.584987	0.0463175	yes
ENSMUSG00000026814.16	Eng	25.6387	34.7156	0.437262	0.0130117	yes
ENSMUSG00000026822.14	Lcn2	2.97979	6.79753	1.1898	0.000749167	yes
ENSMUSG00000026834.13	Acvr1c	2.32898	8.01656	1.78329	0.000749167	yes
ENSMUSG00000026872.17	Zeb2	1.29126	2.28655	0.824391	0.0098127	yes
ENSMUSG00000026950.16	Neb	0.197655	1.38312	2.80688	0.000749167	yes
ENSMUSG00000026981.15	Il1rn	2.1193	4.51409	1.09085	0.00938831	yes
ENSMUSG00000027111.15	Itga6	25.3094	38.4236	0.60232	0.000749167	yes
ENSMUSG00000027188.8	Pamr1	20.0207	47.042	1.23246	0.000749167	yes
ENSMUSG00000027199.14	Gatm	24.3287	44.9536	0.885779	0.000749167	yes
ENSMUSG00000027204.13	Fbn1	0.866379	1.36566	0.656533	0.000749167	yes
ENSMUSG00000027249.15	F2	0.796169	1.67885	1.07633	0.000749167	yes
ENSMUSG00000027331.15	Knstrn	1.55913	2.83721	0.863729	0.022318	yes
ENSMUSG00000027332.11	Ivd	51.6152	91.7618	0.830098	0.00256248	yes
ENSMUSG00000027347.18	Rasgrp1	0.403319	3.46334	3.10217	0.000749167	yes
ENSMUSG00000027350.8	Chgb	606.142	1699.03	1.48698	0.000749167	yes
ENSMUSG00000027351.14	Spred1	3.03632	3.84993	0.342506	0.00689099	yes
ENSMUSG00000027386.9	Fbln7	0.520132	1.07947	1.05337	0.000749167	yes
ENSMUSG00000027394.13	Ttl	7.67424	9.64034	0.32906	0.00463576	yes
ENSMUSG00000027435.8	Cd93	5.52477	6.91332	0.323464	0.000749167	yes
ENSMUSG00000027438.14	Napb	2.73684	3.46667	0.341036	0.01528	yes
ENSMUSG00000027490.17	E2f1	4.9424	6.16219	0.318232	0.0208533	yes
ENSMUSG00000027508.15	Pag1	6.01781	7.43936	0.30594	0.0051069	yes
ENSMUSG00000027533.10	Fabp5	7.88006	18.1879	1.2067	0.000749167	yes
ENSMUSG00000027555.8	Car13	0.766036	1.25545	0.712722	0.0114235	yes
ENSMUSG00000027646.15	Src	12.1563	16.7024	0.458351	0.00200061	yes
ENSMUSG00000027698.14	Nceh1	22.6236	29.5218	0.383953	0.000749167	yes
ENSMUSG00000027713.6	1810062G17Rik	2.19317	3.35425	0.612975	0.0340923	yes
ENSMUSG00000027737.10	Slc7a11	1.34421	1.97509	0.555165	0.0195149	yes
ENSMUSG00000027800.14	Tm4sf1	8.30839	12.5509	0.595151	0.000749167	yes
ENSMUSG00000027803.14	Wwtr1	4.29616	5.22386	0.282068	0.0310145	yes
ENSMUSG00000027834.15	Serpini1	37.9572	56.2428	0.567296	0.000749167	yes
ENSMUSG00000027848.12	Olfml3	1.06949	1.53562	0.521902	0.00554275	yes
ENSMUSG00000027857.10	Tshb	0	1.11319	inf	0.000749167	yes
ENSMUSG00000027878.11	Notch2	0.746928	1.08683	0.541085	0.000749167	yes
ENSMUSG00000027935.14	Rab13	5.08861	6.64167	0.384276	0.0460464	yes
ENSMUSG00000027953.13	Slc50a1	110.602	152.161	0.460224	0.0167432	yes
ENSMUSG00000027954.9	Efna1	8.8666	10.9561	0.305287	0.0346861	yes
ENSMUSG00000027962.14	Vcam1	0.8078	2.57739	1.67384	0.000749167	yes
ENSMUSG00000028011.16	Tdo2	1.9779	4.44425	1.16797	0.00200061	yes
ENSMUSG00000028017.7	Egf	4.4982	11.5279	1.35771	0.000749167	yes
ENSMUSG00000028064.17	Sema4a	21.5678	32.9902	0.613153	0.0173841	yes
ENSMUSG00000028111.4	Ctsk	0.820675	1.40398	0.77464	0.013749	yes
ENSMUSG00000028172.5	Tacr3	0.669034	1.3135	0.97326	0.000749167	yes
ENSMUSG00000028195.4	Cyr61	2.46751	3.91072	0.66438	0.000749167	yes
ENSMUSG00000028214.13	Gem	3.63101	6.85462	0.916705	0.000749167	yes
ENSMUSG00000028264.16	Spaca1	1.27815	2.41782	0.919652	0.0041442	yes
ENSMUSG00000028307.9	Aldob	0.415185	1.56141	1.91103	0.000749167	yes
ENSMUSG00000028364.15	Tnc	0.592241	1.10949	0.905643	0.000749167	yes
ENSMUSG00000028394.9	Pole3	14.1682	19.3176	0.447256	0.0340923	yes
ENSMUSG00000028413.13	B4galt1	8.83555	11.1821	0.339803	0.0013958	yes
ENSMUSG00000028427.13	Aqp7	1.74076	3.52128	1.01638	0.0397665	yes
ENSMUSG00000028488.15	Sh3gl2	17.3488	22.9826	0.405708	0.000749167	yes
ENSMUSG00000028517.8	Plpp3	8.1684	11.4439	0.486448	0.000749167	yes
ENSMUSG00000028538.12	St3gal3	33.05	45.7167	0.468069	0.000749167	yes
ENSMUSG00000028581.17	Laptm5	5.599	8.48618	0.599947	0.0098127	yes
ENSMUSG00000028583.14	Pdpn	0.722747	1.43548	0.989971	0.0173841	yes
ENSMUSG00000028599.10	Tnfrsf1b	1.28305	1.83729	0.518001	0.0214883	yes
ENSMUSG00000028613.14	Lrp8	7.60476	13.7353	0.852911	0.000749167	yes
ENSMUSG00000028749.7	Pla2g2f	129.335	174.529	0.432356	0.000749167	yes
ENSMUSG00000028860.13	Sytl1	15.3364	19.5642	0.351252	0.0307611	yes
ENSMUSG00000028919.11	Arhgef19	4.25789	7.26679	0.77118	0.000749167	yes
ENSMUSG00000028982.9	Slc25a33	2.76307	5.27208	0.932102	0.000749167	yes
ENSMUSG00000028989.3	Angptl7	2.99716	6.59989	1.13884	0.00554275	yes
ENSMUSG00000029123.8	Stk32b	1.46027	2.72571	0.900399	0.000749167	yes
ENSMUSG00000029134.14	Plb1	2.078	3.7003	0.832446	0.00818075	yes
ENSMUSG00000029161.7	Cgref1	9.51206	17.7865	0.902949	0.000749167	yes
ENSMUSG00000029298.15	Gbp9	0.990972	3.30677	1.73851	0.000749167	yes
ENSMUSG00000029304.14	Spp1	144.537	185.846	0.362665	0.000749167	yes
ENSMUSG00000029311.16	Hsd17b11	25.8862	31.5721	0.286468	0.00730962	yes
ENSMUSG00000029322.12	Plac8	0.726285	1.78355	1.29614	0.000749167	yes
ENSMUSG00000029359.13	Tesc	2.08825	3.28906	0.655382	0.0294483	yes
ENSMUSG00000029371.7	Cxcl5	0.320845	1.07693	1.74698	0.000749167	yes
ENSMUSG00000029378.5	Areg	3.88299	17.7016	2.18864	0.000749167	yes
ENSMUSG00000029608.10	Rph3a	0.0543272	3.68471	6.08373	0.000749167	yes
ENSMUSG00000029657.15	Hsph1	90.1233	134.6	0.578702	0.00689099	yes
ENSMUSG00000029659.16	Medag	1.11	3.1042	1.48366	0.000749167	yes
ENSMUSG00000029661.16	Col1a2	1.2231	2.23466	0.869513	0.000749167	yes
ENSMUSG00000029695.13	Aass	0.363987	1.11497	1.61504	0.000749167	yes
ENSMUSG00000029710.15	Ephb4	1.89599	2.74508	0.533901	0.0013958	yes
ENSMUSG00000029761.16	Cald1	18.0375	26.896	0.576395	0.00773668	yes
ENSMUSG00000029762.6	Akr1b8	1.64872	2.70851	0.716158	0.0036194	yes
ENSMUSG00000029767.16	Calu	25.3718	34.8989	0.459952	0.000749167	yes
ENSMUSG00000029816.10	Gpnmb	4.53229	11.8593	1.3877	0.000749167	yes
ENSMUSG00000029828.4	4921507P07Rik	0.645137	1.14562	0.828451	0.00896951	yes
ENSMUSG00000029847.13	2010107G12Rik	0.568435	1.22125	1.1033	0.00689099	yes
ENSMUSG00000029869.7	Ephb6	0.984254	5.01164	2.34818	0.000749167	yes
ENSMUSG00000029919.5	Hpgds	13.4477	25.6059	0.929111	0.000749167	yes
ENSMUSG00000030036.8	Mogs	38.8542	47.9472	0.303376	0.0294483	yes
ENSMUSG00000030075.10	Cntn3	0.803857	3.03462	1.9165	0.000749167	yes
ENSMUSG00000030107.10	Usp18	14.4794	20.4034	0.494811	0.000749167	yes
ENSMUSG00000030144.4	Clec4d	2.43072	4.15416	0.773174	0.0098127	yes
ENSMUSG00000030208.15	Emp1	6.60422	8.97897	0.443162	0.000749167	yes
ENSMUSG00000030218.2	Mgp	82.6858	101.561	0.296638	0.00598003	yes
ENSMUSG00000030222.13	Rerg	1.30576	11.7947	3.17518	0.000749167	yes
ENSMUSG00000030228.15	Pik3c2g	3.43335	6.96204	1.01989	0.000749167	yes
ENSMUSG00000030247.9	Kcnj8	1.67034	2.42145	0.535726	0.0118406	yes
ENSMUSG00000030249.15	Abcc9	1.67086	2.73039	0.708513	0.000749167	yes
ENSMUSG00000030268.17	Bcat1	0.462356	14.6538	4.98613	0.000749167	yes
ENSMUSG00000030315.15	Vgll4	8.07528	12.2993	0.606994	0.000749167	yes
ENSMUSG00000030523.18	Trpm1	0.47667	3.79491	2.993	0.000749167	yes
ENSMUSG00000030525.8	Chrna7	0.448816	2.41439	2.42746	0.000749167	yes
ENSMUSG00000030579.10	Tyrobp	12.7848	18.5416	0.536333	0.00309676	yes
ENSMUSG00000030653.16	Pde2a	2.96153	3.99746	0.43274	0.000749167	yes
ENSMUSG00000030659.14	Nucb2	149.965	212.077	0.499965	0.000749167	yes
ENSMUSG00000030862.13	Cpxm2	0.0666777	1.60618	4.59029	0.00857737	yes
ENSMUSG00000030865.4	Chp2	1.93641	3.6421	0.911388	0.0214883	yes
ENSMUSG00000030878.11	Cdr2	23.5661	28.6926	0.283967	0.00730962	yes
ENSMUSG00000031129.9	Slc9a9	8.56384	12.1611	0.505947	0.000749167	yes
ENSMUSG00000031146.6	Plp2	25.9214	33.0551	0.350731	0.0036194	yes
ENSMUSG00000031167.16	Rbm3	41.144	53.6594	0.383149	0.000749167	yes
ENSMUSG00000031207.16	Msn	12.8541	16.52	0.361982	0.000749167	yes
ENSMUSG00000031271.14	Serpina7	15.6894	47.0029	1.58296	0.000749167	yes
ENSMUSG00000031323.8	Dmrtc1a	5.92045	8.08726	0.449943	0.0114235	yes
ENSMUSG00000031375.17	Bgn	10.5552	14.9481	0.502002	0.0291715	yes
ENSMUSG00000031517.7	Gpm6a	2.67138	4.82779	0.853778	0.000749167	yes
ENSMUSG00000031523.16	Dlc1	2.64527	3.50954	0.407868	0.0244705	yes
ENSMUSG00000031558.15	Slit2	0.435415	1.32105	1.60122	0.000749167	yes
ENSMUSG00000031574.7	Star	8.95669	15.6522	0.805328	0.000749167	yes
ENSMUSG00000031608.13	Galnt7	6.98894	8.8673	0.343421	0.0214883	yes
ENSMUSG00000031635.13	Anxa10	1.53102	2.50246	0.708852	0.0114235	yes
ENSMUSG00000031647.10	Mfap3l	1.58685	3.45432	1.12224	0.000749167	yes
ENSMUSG00000031750.15	Il34	1.25352	2.78713	1.1528	0.0238783	yes
ENSMUSG00000031760.8	Mt3	6.4683	11.0913	0.777971	0.000749167	yes
ENSMUSG00000031791.7	Tmem38a	23.2278	29.2345	0.331818	0.0013958	yes
ENSMUSG00000031825.16	Crispld2	0.160606	2.55945	3.99424	0.00689099	yes
ENSMUSG00000031839.6	Hsbp1	105.358	128.249	0.283649	0.0051069	yes
ENSMUSG00000031871.8	Cdh5	12.4509	16.3152	0.389965	0.000749167	yes
ENSMUSG00000031919.5	Tmed6	12.8527	31.9476	1.31364	0.000749167	yes
ENSMUSG00000031995.8	St14	16.1776	27.9462	0.788659	0.000749167	yes
ENSMUSG00000032034.5	Kcnj5	0.237797	6.68527	4.81319	0.000749167	yes
ENSMUSG00000032036.15	Kirrel3	0.251428	3.57026	3.82781	0.000749167	yes
ENSMUSG00000032038.6	St3gal4	5.89008	8.09709	0.459118	0.0343735	yes
ENSMUSG00000032057.8	4833427G06Rik	0.205451	1.81805	3.14552	0.000749167	yes
ENSMUSG00000032068.14	Plet1	5.21921	18.6076	1.83399	0.000749167	yes
ENSMUSG00000032231.14	Anxa2	17.8947	29.6078	0.726445	0.000749167	yes
ENSMUSG00000032315.5	Cyp1a1	30.4149	41.9411	0.463587	0.000749167	yes
ENSMUSG00000032334.9	Loxl1	0.655491	1.01409	0.62954	0.0126468	yes
ENSMUSG00000032353.8	Tmed3	292.712	352.613	0.268602	0.0424756	yes
ENSMUSG00000032417.10	Rwdd2a	2.66613	3.85438	0.531753	0.0205258	yes
ENSMUSG00000032418.15	Me1	17.1545	20.4272	0.251898	0.0260408	yes
ENSMUSG00000032482.9	Cspg5	3.1938	7.55287	1.24175	0.000749167	yes
ENSMUSG00000032578.7	Cish	17.3654	54.0558	1.63823	0.000749167	yes
ENSMUSG00000032589.14	Bsn	3.12541	3.76704	0.269385	0.0352754	yes
ENSMUSG00000032667.17	Pon2	13.0921	20.3868	0.638943	0.00309676	yes
ENSMUSG00000032724.5	Abtb2	1.54269	3.50807	1.18523	0.000749167	yes
ENSMUSG00000032763.10	Ilvbl	6.12692	7.70871	0.331328	0.0130117	yes
ENSMUSG00000032816.14	Igdcc4	3.57794	4.80513	0.425446	0.000749167	yes
ENSMUSG00000032841.15	Prr5l	0.44043	1.42436	1.69333	0.0098127	yes
ENSMUSG00000032939.13	Nup93	20.1092	33.0988	0.718923	0.000749167	yes
ENSMUSG00000032997.16	Chpf	54.9874	66.2188	0.26814	0.0205258	yes
ENSMUSG00000033031.13	C330027C09Rik	8.33959	12.6909	0.605752	0.0013958	yes
ENSMUSG00000033068.16	Entpd6	4.20335	5.35009	0.348023	0.0316074	yes
ENSMUSG00000033083.16	Tbc1d4	2.97575	5.25099	0.819337	0.000749167	yes
ENSMUSG00000033191.14	Tie1	4.13501	5.5363	0.421033	0.000749167	yes
ENSMUSG00000033316.14	Galnt9	3.01896	5.90123	0.966961	0.000749167	yes
ENSMUSG00000033342.13	Plppr5	0.0672271	1.23519	4.19954	0.000749167	yes
ENSMUSG00000033420.12	Antxr1	0.362397	1.32691	1.87243	0.00200061	yes
ENSMUSG00000033488.11	BC026585	13.1176	26.0537	0.989982	0.000749167	yes
ENSMUSG00000033684.14	Qsox1	62.6486	80.4221	0.360309	0.00643675	yes
ENSMUSG00000033826.9	Dnah8	0.0347753	8.02619	7.85051	0.000749167	yes
ENSMUSG00000033831.5	Fgb	2.79008	4.39117	0.6543	0.000749167	yes
ENSMUSG00000033854.9	Kcnk10	0.080372	1.18809	3.88581	0.000749167	yes
ENSMUSG00000034107.10	Ano7	0.724035	1.47545	1.02702	0.0335259	yes
ENSMUSG00000034127.14	Tspan8	35.9434	46.0119	0.356281	0.000749167	yes
ENSMUSG00000034353.14	Ramp1	2.15922	3.27528	0.601111	0.010664	yes
ENSMUSG00000034438.16	Gbp8	3.72841	31.8265	3.09359	0.000749167	yes
ENSMUSG00000034457.10	Eda2r	0.947476	2.09058	1.14174	0.000749167	yes
ENSMUSG00000034459.8	Ifit1	6.39134	8.88442	0.47516	0.000749167	yes
ENSMUSG00000034463.3	Scara3	1.57553	2.46371	0.644997	0.000749167	yes
ENSMUSG00000034591.5	Slc41a2	4.10549	7.05837	0.781779	0.0013958	yes
ENSMUSG00000034593.16	Myo5a	22.1543	28.3083	0.353637	0.0410501	yes
ENSMUSG00000034595.17	Ppp1r18	1.81026	2.61532	0.530795	0.0220056	yes
ENSMUSG00000034738.8	Nostrin	3.29671	5.13423	0.63912	0.00256248	yes
ENSMUSG00000034768.4	Asb16	0.555535	1.27218	1.19535	0.000749167	yes
ENSMUSG00000034780.6	B3galt1	0.591047	11.5109	4.28358	0.000749167	yes
ENSMUSG00000034785.14	Dio1	73.7631	104.978	0.509114	0.000749167	yes
ENSMUSG00000034845.5	Plvap	46.37	62.0326	0.419836	0.000749167	yes
ENSMUSG00000034855.13	Cxcl10	3.24119	8.33892	1.36334	0.000749167	yes
ENSMUSG00000034990.15	Otoa	2.40092	4.98385	1.05368	0.000749167	yes
ENSMUSG00000035042.2	Ccl5	25.2922	38.7118	0.614078	0.000749167	yes
ENSMUSG00000035356.16	Nfkbiz	2.46548	3.20442	0.378196	0.0217138	yes
ENSMUSG00000035357.16	Pdzrn3	0.393128	2.41885	2.62125	0.000749167	yes
ENSMUSG00000035373.2	Ccl7	0.367508	1.06429	1.53404	0.0041442	yes
ENSMUSG00000035385.5	Ccl2	0.920695	2.78889	1.59889	0.000749167	yes
ENSMUSG00000035493.9	Tgfbi	6.30737	8.41929	0.416661	0.0013958	yes
ENSMUSG00000035954.9	Dock4	0.70857	1.11468	0.653647	0.000749167	yes
ENSMUSG00000036298.10	Slc2a13	6.19292	13.2011	1.09196	0.000749167	yes
ENSMUSG00000036330.12	Slc18a1	5.15022	21.0446	2.03074	0.0126468	yes
ENSMUSG00000036391.16	Sec24a	8.01738	9.99053	0.31743	0.0156742	yes
ENSMUSG00000036502.14	Tmem255a	5.95135	22.4428	1.91496	0.000749167	yes
ENSMUSG00000036534.5	Slc38a7	19.4112	24.974	0.363535	0.00200061	yes
ENSMUSG00000036632.9	Alg5	23.4703	29.9172	0.35014	0.000749167	yes
ENSMUSG00000036678.7	Aaas	10.4614	12.6822	0.277722	0.0312964	yes
ENSMUSG00000036699.12	Zcchc12	13.1507	23.6848	0.848823	0.000749167	yes
ENSMUSG00000036867.7	Smad6	2.32585	3.60192	0.631006	0.01528	yes
ENSMUSG00000036887.5	C1qa	64.6507	77.7141	0.265511	0.0133627	yes
ENSMUSG00000036894.3	Rap2b	2.36859	3.51989	0.571501	0.000749167	yes
ENSMUSG00000036896.5	C1qc	7.90555	11.72	0.568041	0.000749167	yes
ENSMUSG00000036905.8	C1qb	10.8741	15.0617	0.469992	0.000749167	yes
ENSMUSG00000037035.5	Inhbb	6.27993	7.99195	0.347799	0.00256248	yes
ENSMUSG00000037278.9	Tmem97	29.0302	36.5825	0.3336	0.00200061	yes
ENSMUSG00000037306.13	Man1c1	14.4445	19.2788	0.416496	0.000749167	yes
ENSMUSG00000037405.7	Icam1	0.937336	2.12393	1.1801	0.000749167	yes
ENSMUSG00000037411.10	Serpine1	10.6127	14.8861	0.488172	0.000749167	yes
ENSMUSG00000037824.5	Tspan14	10.1207	17.0919	0.755997	0.000749167	yes
ENSMUSG00000037926.15	Ssh2	2.91802	3.69005	0.338648	0.00896951	yes
ENSMUSG00000038296.14	Galnt18	19.1085	25.6567	0.425115	0.000749167	yes
ENSMUSG00000038312.10	Edem2	66.5568	81.7131	0.295981	0.00598003	yes
ENSMUSG00000038425.17	Poli	3.12285	4.06208	0.379355	0.0192079	yes
ENSMUSG00000038508.7	Gdf15	18.7149	33.536	0.841523	0.000749167	yes
ENSMUSG00000038642.10	Ctss	26.1532	35.9249	0.457997	0.000749167	yes
ENSMUSG00000038768.8	9130409I23Rik	0.439853	1.03614	1.23612	0.000749167	yes
ENSMUSG00000038844.8	Kif16b	9.33451	11.1712	0.259141	0.021201	yes
ENSMUSG00000039116.5	Adgrg6	0.185927	1.50289	3.01494	0.000749167	yes
ENSMUSG00000039208.15	Metrnl	1.93521	3.13216	0.69467	0.0130117	yes
ENSMUSG00000039304.11	Tnfsf10	3.53506	4.67092	0.401972	0.0036194	yes
ENSMUSG00000039349.5	C130074G19Rik	1.72273	2.89029	0.746513	0.000749167	yes
ENSMUSG00000039661.14	Dusp26	28.4168	47.48	0.740577	0.000749167	yes
ENSMUSG00000039697.15	Ncoa7	14.6403	18.2228	0.315795	0.00309676	yes
ENSMUSG00000039899.5	Fgl2	40.7383	52.3073	0.360627	0.000749167	yes
ENSMUSG00000039954.8	Stk32a	37.95	46.8871	0.305092	0.00309676	yes
ENSMUSG00000040016.16	Ptger3	1.41938	2.40256	0.759312	0.000749167	yes
ENSMUSG00000040046.13	Tph1	0.0491329	11.5106	7.87206	0.00857737	yes
ENSMUSG00000040152.8	Thbs1	20.6064	31.3905	0.607236	0.000749167	yes
ENSMUSG00000040181.14	Fmo1	9.04516	108.582	3.5855	0.000749167	yes
ENSMUSG00000040212.11	Emp3	2.73501	4.45386	0.703512	0.0126468	yes
ENSMUSG00000040282.13	BC052040	5.60006	7.29907	0.382272	0.0036194	yes
ENSMUSG00000040414.7	Slc25a28	24.7535	31.6544	0.354774	0.000749167	yes
ENSMUSG00000040435.11	Ppp1r15a	29.8273	40.2587	0.432667	0.000749167	yes
ENSMUSG00000040525.13	Cblc	11.5345	27.7946	1.26885	0.000749167	yes
ENSMUSG00000040532.14	Abhd11	13.6601	17.745	0.377442	0.00554275	yes
ENSMUSG00000040613.14	Apobec1	21.3175	29.5261	0.469956	0.0323456	yes
ENSMUSG00000040711.7	Sh3pxd2b	0.694741	1.04489	0.5888	0.000749167	yes
ENSMUSG00000040724.5	Kcna2	0.803868	3.03406	1.91622	0.000749167	yes
ENSMUSG00000040747.9	Cd53	1.90357	2.94337	0.628763	0.00643675	yes
ENSMUSG00000040918.12	Slc19a2	6.65744	8.71199	0.388035	0.0185091	yes
ENSMUSG00000040978.4	Gm11992	1.25192	2.51533	1.0066	0.000749167	yes
ENSMUSG00000041012.3	Cmtm8	3.48991	8.42216	1.271	0.000749167	yes
ENSMUSG00000041046.7	Ramp3	4.96948	6.44023	0.374019	0.049601	yes
ENSMUSG00000041112.15	Elmo1	9.40521	19.0298	1.01673	0.000749167	yes
ENSMUSG00000041120.6	Nbl1	13.7828	18.3496	0.412874	0.00309676	yes
ENSMUSG00000041134.15	Cyyr1	1.82658	2.37664	0.379776	0.0167432	yes
ENSMUSG00000041202.12	Pla2g2d	10.4036	17.8902	0.782089	0.000749167	yes
ENSMUSG00000041219.14	Arhgap11a	1.3099	1.77407	0.437602	0.0167432	yes
ENSMUSG00000041261.9	Car8	11.6907	31.1132	1.41217	0.000749167	yes
ENSMUSG00000041301.15	Cftr	0.038432	2.11899	5.78492	0.000749167	yes
ENSMUSG00000041372.9	B4galnt3	0.968272	1.4776	0.60977	0.0013958	yes
ENSMUSG00000041378.1	Cldn5	0.616939	1.29392	1.06855	0.00200061	yes
ENSMUSG00000041445.8	Mmrn2	4.7974	6.28233	0.389048	0.000749167	yes
ENSMUSG00000041617.10	Ccdc74a	0.538854	1.07995	1.003	0.0392167	yes
ENSMUSG00000041654.15	Slc39a11	15.8662	27.8711	0.812807	0.00256248	yes
ENSMUSG00000041731.13	Pgm5	0.496837	1.06476	1.09968	0.00309676	yes
ENSMUSG00000041773.7	Enc1	11.7197	17.0042	0.536953	0.000749167	yes
ENSMUSG00000041801.5	Phlda3	9.76042	16.6214	0.76803	0.000749167	yes
ENSMUSG00000041831.15	Sytl3	1.13834	4.10513	1.85049	0.0013958	yes
ENSMUSG00000041895.15	Wipi1	15.0726	29.1063	0.949402	0.000749167	yes
ENSMUSG00000041920.14	Slc16a6	11.6372	16.9235	0.540282	0.0244705	yes
ENSMUSG00000041992.8	Rapgef5	1.32992	4.62786	1.79901	0.000749167	yes
ENSMUSG00000042228.14	Lyn	2.31972	2.93106	0.33747	0.0426637	yes
ENSMUSG00000042359.18	Osbpl6	13.7683	21.7261	0.658074	0.0217138	yes
ENSMUSG00000042655.4	Fam159b	42.4928	63.8656	0.587819	0.000749167	yes
ENSMUSG00000042745.9	Id1	7.9745	11.9953	0.589001	0.000749167	yes
ENSMUSG00000042761.14	Mrap2	2.60343	4.07511	0.646425	0.000749167	yes
ENSMUSG00000042821.7	Snai1	0.954515	1.53256	0.683106	0.0238783	yes
ENSMUSG00000043088.16	Il17re	8.47571	11.0164	0.378247	0.0013958	yes
ENSMUSG00000043091.8	Tuba1c	4.28509	5.38166	0.328724	0.0390113	yes
ENSMUSG00000043300.2	B3galnt1	25.9418	59.4482	1.19635	0.000749167	yes
ENSMUSG00000043398.4	Gpr135	1.69074	5.13782	1.6035	0.000749167	yes
ENSMUSG00000043719.14	Col6a6	0.220665	1.10483	2.32389	0.000749167	yes
ENSMUSG00000044164.2	Rnf182	8.91006	13.0518	0.550738	0.0173841	yes
ENSMUSG00000044258.9	Ctla2a	9.11827	12.4456	0.448801	0.000749167	yes
ENSMUSG00000044345.9	Marveld1	20.0434	31.1035	0.633947	0.000749167	yes
ENSMUSG00000044350.14	Lacc1	2.96719	4.16372	0.488773	0.0130117	yes
ENSMUSG00000044562.11	Rasip1	2.93343	3.89387	0.408616	0.00857737	yes
ENSMUSG00000044646.14	Zbtb7c	3.13892	3.91041	0.317049	0.0485234	yes
ENSMUSG00000044912.9	Syt16	0.67549	1.03717	0.61865	0.0281885	yes
ENSMUSG00000044976.16	Wdr72	5.32351	9.9272	0.899008	0.000749167	yes
ENSMUSG00000044986.8	Tst	1.54375	2.71013	0.811919	0.0036194	yes
ENSMUSG00000045007.9	Tubg2	6.19826	11.1976	0.853259	0.000749167	yes
ENSMUSG00000045092.8	S1pr1	9.05897	11.4699	0.340437	0.0041442	yes
ENSMUSG00000045136.5	Tubb2b	1.46879	2.6076	0.828094	0.000749167	yes
ENSMUSG00000045314.5	Sowahb	3.69509	4.65016	0.33167	0.0160375	yes
ENSMUSG00000045573.9	Penk	0.183053	4.5569	4.63772	0.000749167	yes
ENSMUSG00000045838.8	A430105I19Rik	3.4741	4.20202	0.274443	0.0370968	yes
ENSMUSG00000045867.9	Cradd	4.72826	9.77548	1.04786	0.000749167	yes
ENSMUSG00000045930.2	Clec14a	2.26185	2.94812	0.382295	0.0110507	yes
ENSMUSG00000045932.12	Ifit2	0.93344	1.33167	0.512612	0.0188652	yes
ENSMUSG00000046070.8	Igfals	22.3708	48.4451	1.11474	0.000749167	yes
ENSMUSG00000046223.10	Plaur	5.95095	7.79705	0.389809	0.0170658	yes
ENSMUSG00000046402.10	Rbp1	0.354841	1.52171	2.10045	0.000749167	yes
ENSMUSG00000046470.5	Sox18	7.42472	9.26429	0.319345	0.0349978	yes
ENSMUSG00000046718.7	Bst2	23.3901	34.0221	0.540575	0.000749167	yes
ENSMUSG00000046719.7	Nxph3	1.00852	2.78191	1.46384	0.000749167	yes
ENSMUSG00000046805.9	Mpeg1	10.0002	13.654	0.449302	0.000749167	yes
ENSMUSG00000047139.8	Cd24a	47.0117	55.6187	0.242549	0.0241631	yes
ENSMUSG00000047161.12	Chst9	0.286637	1.10877	1.95166	0.000749167	yes
ENSMUSG00000047180.8	Neurl3	2.82934	4.24506	0.585319	0.000749167	yes
ENSMUSG00000047230.6	Cldn2	0.690701	2.854	2.04686	0.0185091	yes
ENSMUSG00000047261.9	Gap43	5.27173	7.28764	0.467177	0.0316074	yes
ENSMUSG00000047731.17	Wbp1l	13.3226	16.746	0.329948	0.0013958	yes
ENSMUSG00000047747.9	Rnf150	6.68561	10.8091	0.693116	0.000749167	yes
ENSMUSG00000047822.7	Angptl8	1.05703	4.17679	1.98237	0.00256248	yes
ENSMUSG00000047875.6	Gpr157	1.52389	2.4875	0.706932	0.000749167	yes
ENSMUSG00000047904.6	Sstr2	1.58287	5.0375	1.67016	0.0493378	yes
ENSMUSG00000047945.6	Marcksl1	2.76384	4.34394	0.65233	0.0013958	yes
ENSMUSG00000047963.7	Stbd1	30.9723	37.3372	0.269637	0.010664	yes
ENSMUSG00000048058.17	Ldlrad3	3.6136	6.28387	0.798218	0.000749167	yes
ENSMUSG00000048078.16	Tenm4	11.2075	20.9175	0.900244	0.0013958	yes
ENSMUSG00000048186.14	Bend7	24.0217	31.8258	0.405859	0.000749167	yes
ENSMUSG00000048218.5	Amigo2	35.1694	47.2382	0.425631	0.000749167	yes
ENSMUSG00000048332.13	Lhfp	2.04174	2.79328	0.452164	0.0376469	yes
ENSMUSG00000048458.8	Fam212b	2.16796	3.77956	0.801881	0.000749167	yes
ENSMUSG00000048482.14	Bdnf	0.688172	1.0391	0.594491	0.0141479	yes
ENSMUSG00000048483.5	Zdhhc22	1.8354	11.0945	2.59568	0.000749167	yes
ENSMUSG00000048612.15	Myof	0.935721	1.46956	0.651229	0.000749167	yes
ENSMUSG00000048905.4	4930539E08Rik	1.39913	1.80761	0.369549	0.0362714	yes
ENSMUSG00000048915.12	Efna5	3.42623	7.85789	1.19752	0.000749167	yes
ENSMUSG00000049112.9	Oxtr	5.16499	7.51997	0.541961	0.000749167	yes
ENSMUSG00000049382.9	Krt8	156.616	198.357	0.340868	0.00554275	yes
ENSMUSG00000049521.1	Cdc42ep1	2.95709	4.3409	0.553818	0.000749167	yes
ENSMUSG00000049556.4	Lingo1	4.71122	12.8425	1.44675	0.000749167	yes
ENSMUSG00000049670.8	Morn4	16.1826	19.8971	0.298121	0.00689099	yes
ENSMUSG00000049791.4	Fzd4	3.02923	4.99198	0.720658	0.000749167	yes
ENSMUSG00000050029.7	Rap2c	5.46188	6.74982	0.305451	0.0226278	yes
ENSMUSG00000050069.3	Grem2	2.64224	16.1895	2.61523	0.000749167	yes
ENSMUSG00000050105.5	Grrp1	0.631091	1.25914	0.996525	0.0332248	yes
ENSMUSG00000050335.16	Lgals3	24.8777	34.5777	0.474987	0.000749167	yes
ENSMUSG00000050359.7	Sprr1a	9.69168	13.5504	0.483512	0.0013958	yes
ENSMUSG00000050520.4	Cldn8	0.0647329	44.7949	9.43462	0.000749167	yes
ENSMUSG00000050550.7	Gm11868	5.40737	7.89709	0.546396	0.00309676	yes
ENSMUSG00000050627.13	Gpd1l	18.3144	22.4034	0.290737	0.0359827	yes
ENSMUSG00000050777.7	Tmem37	1.43882	2.50523	0.800055	0.0013958	yes
ENSMUSG00000050818.5	Olfr330	2.0196	6.06937	1.58748	0.000749167	yes
ENSMUSG00000050957.4	Insl6	1.99906	5.2993	1.40648	0.000749167	yes
ENSMUSG00000050967.5	Creg2	1.1953	2.27243	0.926864	0.000749167	yes
ENSMUSG00000051314.11	Ffar2	17.4851	24.4251	0.482237	0.0114235	yes
ENSMUSG00000051726.6	Kcnf1	1.52285	3.02477	0.990051	0.000749167	yes
ENSMUSG00000051864.9	Tbc1d22a	13.9776	16.5358	0.242476	0.0294483	yes
ENSMUSG00000051934.4	Spats2	4.54187	5.55402	0.290246	0.0426637	yes
ENSMUSG00000051951.5	Xkr4	3.65281	4.84278	0.406829	0.00256248	yes
ENSMUSG00000052062.14	Pard3b	2.29747	3.2092	0.48217	0.000749167	yes
ENSMUSG00000052305.5	Hbb-bs	1.68784	3.85057	1.1899	0.00256248	yes
ENSMUSG00000052551.15	Adarb2	0.00881325	1.97249	7.80613	0.0149448	yes
ENSMUSG00000052572.16	Dlg2	0.701094	2.41668	1.78535	0.00643675	yes
ENSMUSG00000052684.4	Jun	17.6231	25.6356	0.540679	0.000749167	yes
ENSMUSG00000052852.7	Reep1	0.582423	1.33476	1.19644	0.000749167	yes
ENSMUSG00000052914.4	Cyp2j6	5.8174	7.10128	0.287706	0.0260408	yes
ENSMUSG00000054008.8	Ndst1	17.2652	20.97	0.280462	0.00938831	yes
ENSMUSG00000054072.11	Iigp1	0.540431	1.11443	1.04413	0.000749167	yes
ENSMUSG00000054136.5	Adm2	16.5061	36.7561	1.15498	0.000749167	yes
ENSMUSG00000054545.17	Ugt1a6a	15.5159	37.2622	1.26396	0.000749167	yes
ENSMUSG00000054619.6	Mettl7a1	75.1907	114.34	0.604701	0.000749167	yes
ENSMUSG00000054720.12	Lrrc8c	1.2739	2.90127	1.18743	0.000749167	yes
ENSMUSG00000054863.8	Fam19a5	16.2907	19.316	0.245748	0.0291715	yes
ENSMUSG00000055137.6	Sugct	1.29293	3.70422	1.51852	0.000749167	yes
ENSMUSG00000055254.14	Ntrk2	27.2963	34.2909	0.329123	0.00200061	yes
ENSMUSG00000055407.14	Map6	9.10364	11.5717	0.346087	0.00818075	yes
ENSMUSG00000055725.11	Paqr3	11.1941	15.4927	0.468852	0.0310145	yes
ENSMUSG00000055799.13	Tcf7l1	2.08906	3.9691	0.92596	0.0041442	yes
ENSMUSG00000055976.5	Cldn23	3.30524	8.20992	1.31261	0.000749167	yes
ENSMUSG00000056296.16	Synpr	9.22221	26.4578	1.52051	0.000749167	yes
ENSMUSG00000056306.5	Sertm1	0.899862	2.1111	1.23022	0.000749167	yes
ENSMUSG00000056313.5	1810011O10Rik	4.20069	6.03674	0.523144	0.000749167	yes
ENSMUSG00000056492.5	Adgrf5	4.627	7.78008	0.749707	0.000749167	yes
ENSMUSG00000056596.8	Trnp1	13.315	39.0563	1.5525	0.000749167	yes
ENSMUSG00000057262.1	Gm10020	5.24947	12.271	1.22501	0.000749167	yes
ENSMUSG00000057715.13	A830018L16Rik	0.912075	5.56355	2.60878	0.000749167	yes
ENSMUSG00000058022.13	Adtrp	0	2.1324	inf	0.000749167	yes
ENSMUSG00000058056.15	Palld	0.719562	3.56786	2.30987	0.000749167	yes
ENSMUSG00000058396.7	Gpr182	0.347951	1.29316	1.89394	0.00730962	yes
ENSMUSG00000058440.14	Nrf1	29.9086	38.2307	0.35417	0.00256248	yes
ENSMUSG00000058488.7	Kl	5.39749	9.17968	0.766154	0.000749167	yes
ENSMUSG00000058571.10	Gpc6	0.349928	2.121	2.59962	0.000749167	yes
ENSMUSG00000058624.12	Gda	0.738117	1.29228	0.808	0.000749167	yes
ENSMUSG00000058715.11	Fcer1g	8.94591	12.6243	0.496899	0.00598003	yes
ENSMUSG00000059325.14	Hopx	60.6442	83.3224	0.458334	0.000749167	yes
ENSMUSG00000059565.4	Gm5292	0.691465	4.27974	2.6298	0.000749167	yes
ENSMUSG00000059900.14	Tmem40	0.100407	2.79498	4.79891	0.000749167	yes
ENSMUSG00000060002.14	Chpt1	12.8203	18.6552	0.541149	0.000749167	yes
ENSMUSG00000060530.1	A930017M01Rik	0.606203	1.08377	0.83818	0.0145436	yes
ENSMUSG00000060560.8	Ces4a	6.18053	9.02076	0.545519	0.000749167	yes
ENSMUSG00000060579.12	Fhit	4.98345	9.58526	0.943671	0.000749167	yes
ENSMUSG00000060703.12	Cd302	0.538979	1.15273	1.09675	0.00463576	yes
ENSMUSG00000060802.8	B2m	265.209	317.169	0.258121	0.0220056	yes
ENSMUSG00000060923.5	Acyp2	8.66556	11.3349	0.387409	0.0471469	yes
ENSMUSG00000060950.11	Trmt61a	5.10772	6.36037	0.31643	0.0279049	yes
ENSMUSG00000060985.15	Tdrd5	0.132532	1.09481	3.04628	0.0013958	yes
ENSMUSG00000061411.12	Nol4l	4.21073	5.80725	0.463786	0.0202288	yes
ENSMUSG00000061762.12	Tac1	1.93753	3.43256	0.825067	0.0110507	yes
ENSMUSG00000062210.13	Tnfaip8	14.3066	17.6932	0.306516	0.0455021	yes
ENSMUSG00000062275.7	Fbxw24	0.211909	8.55125	5.33462	0.000749167	yes
ENSMUSG00000062488.9	Ifit3b	4.77304	6.30501	0.401591	0.00896951	yes
ENSMUSG00000062515.3	Fabp4	14.033	22.7607	0.697723	0.000749167	yes
ENSMUSG00000062960.10	Kdr	19.532	23.983	0.296175	0.00463576	yes
ENSMUSG00000063060.5	Sox7	0.842004	1.30053	0.627196	0.00598003	yes
ENSMUSG00000063296.4	Tmem117	4.62965	6.05836	0.388025	0.00598003	yes
ENSMUSG00000063696.6	Gm8730	78.8931	101.519	0.363781	0.000749167	yes
ENSMUSG00000063727.3	Tnfrsf11b	1.47797	42.0072	4.82895	0.000749167	yes
ENSMUSG00000063856.7	Gpx1	195.219	289.697	0.569448	0.000749167	yes
ENSMUSG00000066026.14	Dhrs3	3.65345	5.37005	0.555673	0.0318092	yes
ENSMUSG00000066150.12	Slc31a1	14.8925	21.4226	0.524549	0.000749167	yes
ENSMUSG00000066607.4	6030419C18Rik	0.596857	1.97805	1.72862	0.000749167	yes
ENSMUSG00000067586.3	S1pr3	1.28432	1.66113	0.371161	0.0405109	yes
ENSMUSG00000067889.4	Sptbn2	9.83706	20.4903	1.05864	0.000749167	yes
ENSMUSG00000068220.5	Lgals1	12.7928	18.4585	0.528948	0.000749167	yes
ENSMUSG00000068758.7	Il3ra	4.86546	6.74736	0.471747	0.00309676	yes
ENSMUSG00000069516.7	Lyz2	22.1565	41.5559	0.907319	0.000749167	yes
ENSMUSG00000069805.10	Fbp1	30.5302	40.3708	0.403076	0.0381575	yes
ENSMUSG00000069833.12	Ahnak	0.72711	3.09101	2.08783	0.000749167	yes
ENSMUSG00000069919.7	Hba-a1	0.845003	1.96347	1.21638	0.0149448	yes
ENSMUSG00000070368.9	Prok1	0.0295649	2.46233	6.37999	0.0321014	yes
ENSMUSG00000070427.3	Il18bp	15.6695	21.2881	0.442089	0.000749167	yes
ENSMUSG00000070436.12	Serpinh1	19.5155	26.0604	0.417235	0.000749167	yes
ENSMUSG00000070461.3	9230112E08Rik	1.00356	1.42483	0.50566	0.0390113	yes
ENSMUSG00000070473.4	Cldn3	34.5981	48.1474	0.476765	0.000749167	yes
ENSMUSG00000070639.5	Lrrc8b	4.91003	6.30422	0.360585	0.000749167	yes
ENSMUSG00000071042.11	Rasgrp3	2.33218	3.03857	0.381716	0.0051069	yes
ENSMUSG00000071176.10	Arhgef10	2.30122	3.47544	0.594798	0.000749167	yes
ENSMUSG00000071234.2	Syndig1l	39.3643	47.4597	0.269815	0.0130117	yes
ENSMUSG00000071713.4	Csf2rb	0.296527	2.50502	3.07859	0.000749167	yes
ENSMUSG00000072324.4	Gm8420	0.771062	3.76861	2.28911	0.0013958	yes
ENSMUSG00000072774.10	Zfp951	0.550164	1.04437	0.924706	0.0041442	yes
ENSMUSG00000073293.4	Nudt10	4.90581	7.46708	0.606052	0.000749167	yes
ENSMUSG00000073409.12	H2-Q6	2.54588	3.53675	0.47426	0.00938831	yes
ENSMUSG00000073481.9	Sept5	106.949	130.76	0.28999	0.037381	yes
ENSMUSG00000073910.10	Mob3b	0.696419	1.70402	1.29091	0.000749167	yes
ENSMUSG00000074405.7	Zfp865	26.8805	41.5446	0.628104	0.000749167	yes
ENSMUSG00000074622.4	Mafb	17.9435	21.84	0.283517	0.00643675	yes
ENSMUSG00000074736.10	Syndig1	0.0611591	2.68849	5.45808	0.0102638	yes
ENSMUSG00000074743.4	Thbd	5.00591	15.941	1.67104	0.000749167	yes
ENSMUSG00000074892.9	B3galt5	19.8188	24.8901	0.328696	0.0013958	yes
ENSMUSG00000074896.3	Ifit3	8.20379	11.0184	0.425548	0.000749167	yes
ENSMUSG00000074971.4	Fibin	1.73255	5.21295	1.58921	0.000749167	yes
ENSMUSG00000075224.8	Lrrc55	0.0428342	14.4699	8.40008	0.000749167	yes
ENSMUSG00000075316.11	Scn9a	4.93698	14.0476	1.50863	0.000749167	yes
ENSMUSG00000075520.5	Malrd1	0.00967706	1.35569	7.13024	0.0419077	yes
ENSMUSG00000075602.10	Ly6a	11.0347	16.9668	0.62066	0.000749167	yes
ENSMUSG00000078532.9	Nkain1	0.910325	3.25642	1.83883	0.000749167	yes
ENSMUSG00000078920.2	Ifi47	0.751374	1.38001	0.877079	0.0318092	yes
ENSMUSG00000078945.10	Naip2	11.0393	15.1655	0.458147	0.000749167	yes
ENSMUSG00000079157.4	Fam155a	11.284	15.1442	0.424495	0.000749167	yes
ENSMUSG00000079293.11	Clec7a	2.59643	4.37304	0.75211	0.0036194	yes
ENSMUSG00000079363.7	Gbp4	0.307387	1.58451	2.36591	0.000749167	yes
ENSMUSG00000080115.3	Mettl21b	4.23398	6.57402	0.634763	0.00730962	yes
ENSMUSG00000081758.1	Gm11460	0.581679	3.3981	2.54643	0.0269467	yes
ENSMUSG00000082361.6	Btc	0.743648	1.13868	0.61467	0.0437086	yes
ENSMUSG00000082536.1	Gm13456	11.1715	19.3501	0.792519	0.000749167	yes
ENSMUSG00000085025.1	Gm13715	0	1.97341	inf	0.000749167	yes
ENSMUSG00000085156.7	Gm11974	7.61635	12.2912	0.690457	0.0098127	yes
ENSMUSG00000085876.1	Gm12409	0.433417	1.02254	1.23833	0.0248012	yes
ENSMUSG00000086712.2	AI427809	2.85668	5.16787	0.855228	0.0041442	yes
ENSMUSG00000087128.7	Gm12655	0.987411	1.9311	0.967702	0.0198511	yes
ENSMUSG00000087268.1	Gm14486	0.726178	1.65498	1.18842	0.0160375	yes
ENSMUSG00000087647.2	Gm15407	0.341638	1.79026	2.38962	0.000749167	yes
ENSMUSG00000089789.1	Rdh1	0.0774747	1.16883	3.9152	0.000749167	yes
ENSMUSG00000089960.1	Ugt1a1	0.400791	4.44654	3.47176	0.000749167	yes
ENSMUSG00000090231.10	Cfb	1.25246	2.36153	0.914959	0.0376469	yes
ENSMUSG00000090237.1	Gm16308	0.553468	5.23926	3.24279	0.000749167	yes
ENSMUSG00000090877.3	Hspa1b	2.48985	5.71111	1.19771	0.000749167	yes
ENSMUSG00000091971.3	Hspa1a	2.73162	6.08749	1.15609	0.000749167	yes
ENSMUSG00000092021.8	Gbp11	0.130744	3.52124	4.75126	0.000749167	yes
ENSMUSG00000092035.8	Peg10	1.40436	2.12045	0.594457	0.000749167	yes
ENSMUSG00000093550.7	Higd1c	0.390532	1.18488	1.60123	0.0195149	yes
ENSMUSG00000095115.2	Itpripl2	1.4645	1.99913	0.448963	0.00200061	yes
ENSMUSG00000096054.2	Syne1	2.58014	3.70606	0.522441	0.000749167	yes
ENSMUSG00000096956.2	Snhg18	5.67934	10.3352	0.863765	0.000749167	yes
ENSMUSG00000097248.8	Gm2694	2.73528	4.88516	0.836717	0.0205258	yes
ENSMUSG00000097766.1	5730420D15Rik	0.364463	2.2102	2.60033	0.000749167	yes
ENSMUSG00000099162.1	Gm27168	2.15799	45.0824	4.3848	0.000749167	yes
ENSMUSG00000101171.1	Gm7593	0.716089	1.35321	0.91817	0.0460464	yes
ENSMUSG00000104713.4	Gbp6	1.88434	3.33295	0.822741	0.000749167	yes
ENSMUSG00000105850.1	Gm2861	0.48353	3.46414	2.84082	0.000749167	yes
ENSMUSG00000105867.1	Gm42517	0.27379	1.18476	2.11346	0.0195149	yes
ENSMUSG00000106164.1	Gm43270	1.69704	2.80393	0.724432	0.00200061	yes
ENSMUSG00000107271.3	BC028471	0.448269	5.54394	3.62847	0.0133627	yes
ENSMUSG00000109372.1	RP24-134N2.1	0.67779	1.20329	0.828075	0.000749167	yes
